# Supplementary material for: Single-Cell Analysis of Antigen-Specific CD8+ T-Cell Transcripts Reveals Profiles Specific to mRNA or Adjuvanted Protein Vaccines
Source: Front Immunol. 2021 Oct 29;12:757151. doi: 10.3389/fimmu.2021.757151 (PMC8586650; doi:10.3389/fimmu.2021.757151)
Supplement: Supplementary file 4 [file Table_2.csv]

treatment	time	cd3 missing	cd8 missing	plate id	cd62l expression	sample id	ahr	foxp3	perforin	stat5a	vla-4a	cxcr6	ccr5	tnfrsf9	s1p1	bim	gata3	spi6	cd8a	bcl3	cd62l	il-2ra	ctla4	il-2	tim3	gcn2	irf4	traf2	lfa1	bcl6	cd69	il-2rg	mmp9	ccr7	CD160	tlr2	gzma	mki67	was	cd19	bcl11b	itgae	il-7ra	ifn-g	ccr10	selpg	tlr4	gzmb	nf-kb1
aMIV	d10p1	FALSE	FALSE	1	pos	aMIV d10p1 pos	0	0	0	0.30211907	0	0	0	0	0	0	0	0	4.5985508	0	6.1658031	0	0	0	0	0	0	0.96515787	1.84003581	0	0	3.58085158	0	0	0	0	0	0	0	0	0	0	0	0	0	0.62031178	0	0	0
aMIV	d10p1	FALSE	FALSE	1	pos	aMIV d10p1 pos	0	0	0	0	0	0	0	0	0	3.08560586	0	0	2.83357089	0	4.95764589	0	0	0	0	0	0	0	3.14871562	0	0	4.57630591	0	2.52843094	0	0	0	0	0	0	0	0	3.3406981	0	0	1.03287817	0	0	0
aMIV	d10p1	FALSE	FALSE	1	pos	aMIV d10p1 pos	0	0	0	0	0.92180196	0	0	0	1.06328394	3.09748019	0	0	4.50762007	0	5.25743335	0	0	0	0	0	0	0	0	0	0	3.84080438	0	3.20929604	0	0	0	0	0.92244049	0	0	0	2.21126608	0	0	3.90322066	0	0	0
aMIV	d10p1	FALSE	FALSE	1	pos	aMIV d10p1 pos	0	0	0	0	0.04535357	0	0	0	0	0	0	0	5.51994464	0	4.37431219	0	0	0	0	0	0	0	3.34689583	0	0	5.13542903	0	2.82696831	0	0	0	0	0	0	0	0	0	0	0	0	0	0	1.16403051
aMIV	d10p1	FALSE	FALSE	1	neg	aMIV d10p1 neg	0	0	0	0	6.17863979	5.07396418	0	0	2.22878475	0	6.37597899	0	5.40605462	0	0	0	0	0	0	0	0	0	4.3223565	0	0	5.18054211	0	0	0	0	0	0	0	0	0	0	6.61575762	0	0	5.21276181	0	0	2.69315794
aMIV	d10p1	FALSE	FALSE	1	neg	aMIV d10p1 neg	0	0	2.12728788	0	3.82930229	5.39934043	0	0	1.29095936	0	5.5444349	0	5.43193597	0	0	0	0	0	0	0	0	0	5.54264587	0	0	5.1756191	0	0	0	0	0	0	0	0	0	0	5.22919043	0	0	4.19118439	0	0	0.5640233
aMIV	d10p1	FALSE	FALSE	1	neg	aMIV d10p1 neg	0	0	0	0	1.6753681	5.01889821	0	0	0	0	3.65132834	0	1.05625977	0	0	0	0	0	0	0	0	1.90070124	4.82039781	0	0	4.24712393	0	0	0	0	0	0	0	0	0	0	3.53388092	0	0	0	0	0	0
aMIV	d10p1	FALSE	FALSE	1	neg	aMIV d10p1 neg	0	0	2.00450948	0	5.19022264	4.7605451	0	0	0	0	6.17852161	0	6.70262756	0	0	0	0	0	0	0	0	0	3.93121733	0	0	5.58500478	0	0	0	0	0	0	1.23379459	0	0	0	5.2919279	4.47096529	0	6.39513496	0	0	3.59833978
aMIV	d10p1	FALSE	FALSE	1	pos	aMIV d10p1 pos	0	0	0	0	5.65081445	0	0	0	2.69109334	3.28799595	0	0	5.88675808	0	5.16111672	0	0	0	0	0	0	0	3.29226645	0	0	6.87774227	0	3.2633391	0	0	0	0	0.61221134	0	0	0	4.90085456	0	0	5.79678339	0	0	0
aMIV	d10p1	FALSE	FALSE	1	pos	aMIV d10p1 pos	0	0	0	0	4.88856422	3.9421695	0	0	0	3.22928852	6.26752231	0	5.31430036	0	7.33138832	0	3.68376096	0	0	0	0	0	2.39298258	0	4.64479247	4.90175384	0	5.10122906	0	0	0	0	0	0	0.11850917	0	7.43059269	0	0	6.54005768	0	0	0
aMIV	d10p1	FALSE	FALSE	1	pos	aMIV d10p1 pos	0	0	0	0	4.60281712	0	0	0	2.01644594	0	4.47067982	0	7.23772948	0.16750967	5.06537534	0	0	0	0	0	0	3.97872841	5.21024695	0	3.66432695	6.18083784	0	3.19040888	3.70633897	0	0	0	1.64094897	0	0	0	0	0	0	6.4170196	0	0	3.01744378
aMIV	d10p1	FALSE	FALSE	1	neg	aMIV d10p1 neg	0	0	0	0	0.64137244	0	0	0	0	0	2.57420887	0	0	0	0	0	0	0	0	0	0	0	0	0	0	5.13682925	0	0	0	0	0	0	0	0	0	0	0	0	0	4.66604811	0	0	0
aMIV	d10p1	FALSE	FALSE	1	neg	aMIV d10p1 neg	0	0	0	0	6.02464318	5.72011197	0	0	0	0	4.81751034	0	5.78884436	0	0	0	0	0	0	0	0	1.77793967	5.65403593	0	3.80903299	5.15804467	0	2.73106236	0	0	0	0	0	0	0	0	5.54088696	0	0	6.45393014	0	0	2.21613627
aMIV	d10p1	FALSE	FALSE	1	neg	aMIV d10p1 neg	0	0	0	0	4.28829033	3.11357665	0.04877793	0	0	0	0	0	4.34817744	0	0	0	0	0	0	0	0	0	4.62281532	0	0	4.72698091	0	0	0.87365156	0	0	0	0	0	1.03582798	0	6.11392161	3.61212336	0	4.8777011	0	0	0
aMIV	d10p1	FALSE	FALSE	1	pos	aMIV d10p1 pos	0	0	0	0	4.41568626	0	0	0	1.27607395	2.61155756	3.92095102	0	3.07989645	0	4.27399883	0	0	0	0	0	0	0	3.61142049	0	0	5.12397949	0	0	0	0	0	0	0	0	0	0	3.32102861	0	0	3.85968539	0	0	0
aMIV	d10p1	FALSE	FALSE	1	neg	aMIV d10p1 neg	0	0	3.60791625	0	4.84008674	0	1.30459269	0	0	2.34241863	0	0	4.67111236	1.26812354	0	0	0	0	0	0	0	0	4.37637901	0	0	5.61061785	0	0	0	0	0	0	0	0	0.09992232	0	0	0	0	3.57477431	0	0	0
aMIV	d10p1	FALSE	FALSE	1	neg	aMIV d10p1 neg	0	0	3.78768554	0	6.00322827	4.77588013	0	0	0	0	3.45364853	0	6.95826627	0	0	0	0	0	0	0	3.80014038	0	6.12217778	0	0	4.32550166	0	0	0	0	0	0	0.8810431	0	0	0	5.95980348	3.44761489	0	5.67968892	0	0	2.06366153
aMIV	d10p1	FALSE	FALSE	1	pos	aMIV d10p1 pos	0	0	0	0	5.4621696	3.63134183	0	0	4.44924892	0.90337778	2.20548056	0	5.9973362	0	4.40427845	0	0	0	0	0	0	0	4.87894105	0	0	4.47633929	0	0	0	0	0	0	2.22652858	0	0	0	5.98801999	0	0	6.99707666	0	0	1.14425694
aMIV	d10p1	FALSE	FALSE	1	pos	aMIV d10p1 pos	0	0	0	0	5.57241	0	0	0	4.01110734	0	4.79087957	0	6.21269963	0	3.35019226	0	0	0	0	0	0	1.38860419	1.95453863	0	0	4.87277958	0	1.72875692	0	0	0	0	2.25507568	0	0	0	3.84372764	0	0	6.11328215	0	0	0
aMIV	d10p1	FALSE	FALSE	1	pos	aMIV d10p1 pos	0	0	0	0	5.23384338	4.97524588	0.17675217	0	0	0	0	0	5.55954808	0	4.05182545	0	0	0	0	0	0	0	5.18143981	0	0	5.58917376	0	0	2.26971561	0	0	0	0.59544171	0	0	0	2.89303318	0	0	0	0	0	2.77368139
aMIV	d10p1	FALSE	FALSE	1	neg	aMIV d10p1 neg	0	0	3.6735967	0	3.22880175	5.80763302	0	0	0	0	4.56947875	1.46498311	6.45133365	2.75133784	0	0	0	0	0	0	0	0	5.07505802	0	0	4.17354101	0	0	2.5926503	0	0	0	0.34811524	0	0	0	4.68575775	0	0	6.07816781	0	0	0
aMIV	d10p1	FALSE	FALSE	1	neg	aMIV d10p1 neg	0	0	0	0	2.46996127	2.78337407	1.99198165	0	0	0	0	0	0.46987319	0	0	0	0	0	0	0	0	0	0.11808061	0	0	0	0	0	0	0	0	0	0	0	0	0	0	0.84691311	0	0	0	0	0
aMIV	d10p1	FALSE	FALSE	1	neg	aMIV d10p1 neg	0	0	1.14213036	0	5.32949534	3.66846435	0	0	0	0	0	0	5.86125389	0	0	0	0	0	0	0	4.75020533	0	2.13875227	0	0	4.85011932	0	1.12460481	0	0	0	0	0	0	0	0	5.87094696	0	0	4.01910009	0	0	0
aMIV	d10p1	FALSE	FALSE	1	pos	aMIV d10p1 pos	0	0	3.56688337	0	0	0	0	0	0	0	0	0	4.44707447	0	5.88352231	0	0	0	0	0	0	1.73425883	0	0	6.45989231	5.50735622	0	3.73834834	0	0	0	0	0	0	0	0	3.94129227	0	0	5.85796073	0	0	2.52729524
aMIV	d10p1	FALSE	FALSE	1	pos	aMIV d10p1 pos	0	0	0	0	2.1267961	0	0	1.99895977	0	0	3.08561436	0	5.98111534	0	6.53218835	0	0	0	0	0	0	0	0	0	1.82643761	6.59925111	0	3.28395842	0	0	0	4.21028847	0	0	0	0	5.76728307	0	0	4.26358067	0	0	3.09131967
aMIV	d10p1	FALSE	FALSE	1	neg	aMIV d10p1 neg	0	0	2.48564559	0	3.04195498	5.13029084	0.79763112	0	2.19723458	0	0	0	5.77974567	0	0	0	0	0	0	0	0	0	4.35618888	0	0	5.23079238	0	0	0	0	0	2.849596	0	0	0	0	3.7614663	0	0	5.53886475	0	0	2.15461347
aMIV	d10p1	FALSE	FALSE	1	neg	aMIV d10p1 neg	0	0	0	0	5.35726043	5.11412767	0	0	0	0	0	0	5.07182033	0	0	0	0	0	0	3.1801647	4.89699937	1.19554072	5.07337896	0	3.81045676	4.40391954	0	0	0	0	0	0	0	0	0	0	0	0	0	5.86733107	0	0	3.06183977
aMIV	d10p1	FALSE	FALSE	1	pos	aMIV d10p1 pos	0	0	0	0	3.28334789	0	0	0	0	0	0	0	4.77462901	0	6.03457935	0	0	0	0	0	0	0	0	0	0	4.11188238	0	0	0	0	0	0	2.17212823	0	0	0	7.2540278	0	0	4.30426226	0	0	1.36231274
aMIV	d10p1	FALSE	FALSE	1	neg	aMIV d10p1 neg	0	0	4.55786416	1.23647881	4.47061352	5.59199942	0	0	2.63052198	0	6.03977223	0	4.48107513	0	0	0	0	0	0	0	0	0	2.51493022	0	0	4.45138706	0	0	0	0	0	0	0	0	0	0	5.17840634	0	0	2.23566099	0	0	0
aMIV	d10p1	FALSE	FALSE	1	neg	aMIV d10p1 neg	0	0	0	1.78635566	6.07049312	0	0	0	2.33045418	0	3.07281328	0	4.79023031	0	0	0	0	0	0	0	0	0	5.05311369	0	1.08959154	4.88309941	0	0	0	0	0	0	0	0	0	0	5.02108392	0	0	4.92973912	0	0	0
aMIV	d10p1	FALSE	FALSE	1	neg	aMIV d10p1 neg	0	0	0	0	6.08643995	0	0	0	2.16795639	0	0	0	4.6429095	0	0	0	0	0	0	5.00533076	0	0	5.52501423	0	0	6.05316149	0	0	0	0	0	0	0	0	0	0	3.84558621	0	0	5.9444718	0	0	3.39896197
aMIV	d10p1	FALSE	FALSE	1	neg	aMIV d10p1 neg	0	0	0	0	4.93940932	4.13055012	0.41036387	0	2.70682173	0	0	0	5.91348719	0	0	0	0	0	0	0	0	0	3.24641693	0	0	4.92275719	0	0	0	0	0	0	0	0	0	0	5.82641018	0	0	5.55782287	0	0	0
aMIV	d10p1	FALSE	FALSE	1	neg	aMIV d10p1 neg	0	0	0	0	4.51105184	0	0	0	0	0	0	0	3.47033253	0	0	0	0	0	0	0	0	0	2.68465922	0	0	4.88715337	0	0	0	0	0	0	0	0	0	0	5.74341319	0	0	4.80733899	0	0	1.62740428
aMIV	d10p1	FALSE	FALSE	1	pos	aMIV d10p1 pos	0	0	2.64045926	0	2.98196858	1.93668827	0	0	1.33984414	0	2.91349345	0	4.46891442	0	4.94355765	0	0	0	0	0	0	0	0	0	2.1255091	2.14140881	0	3.48550952	0	0	0	0	0	0	0	0	4.73118012	0	0	3.69730627	0	0	1.40056026
aMIV	d10p1	FALSE	FALSE	1	neg	aMIV d10p1 neg	0	0	2.85691868	0	3.66647658	5.01912047	0	0	3.4673224	0	4.70230045	0	5.88424335	1.74761753	0	0	0	0	0	2.99771793	0	0	5.1763238	0	0	6.07450367	0	0	4.0870136	0	0	0	0	0	0.68026464	0	7.3223969	0	0	6.16243616	0	0	2.63248206
aMIV	d10p1	FALSE	FALSE	1	neg	aMIV d10p1 neg	0	0	2.37926832	0	5.33144676	4.56486226	0.00430444	0	0	0	0	0	4.41943532	0	0	0	0	0	0	0	0	0	5.03503362	0	0	4.92043877	0	0	2.93514452	0	3.6852291	0	0	0	0	0	4.41119804	0	0	6.1173305	0	0	2.49501699
aMIV	d10p1	FALSE	FALSE	1	pos	aMIV d10p1 pos	0	0	3.34073628	0	1.52338402	4.31903527	0	0	2.99726521	4.20976153	4.30800161	0	5.97491734	0	7.05377029	0	0	0	0	0	0	0	5.06339853	0	0	4.13652815	0	3.31040196	0	0	0	0	1.11392972	0	0	0	7.29398667	0	0	5.5140309	0	0	0
aMIV	d10p1	FALSE	FALSE	1	neg	aMIV d10p1 neg	0	0	0	0	5.7466765	0	0	0	1.45543861	0	4.71091279	0	5.75078538	0	0	0	0	0	0	0	0	1.64428091	0	0	0	5.6770495	0	0	2.87127489	0	0	0	0	0	2.04914912	0	6.5222098	0	0	5.13285963	0	0	0
aMIV	d10p1	FALSE	FALSE	1	neg	aMIV d10p1 neg	0	0	0	0	6.31080223	0	0	0	3.3286013	0	0	0.58541389	5.95748622	0	0	0	0	0	0	0	0	1.5496981	4.94702733	4.8938345	0	5.33091033	0	0	0	0	0	0	0	0	0	0	5.05163403	0	0	5.5989702	0	0	3.20577502
aMIV	d10p1	FALSE	FALSE	1	neg	aMIV d10p1 neg	0	0	0	0	6.03279919	4.33466246	0.08285545	0	3.62863957	2.37181898	4.67715838	0	4.53379085	0	0	0	0	0	0	0	0	0	4.16121549	0	0	5.06466117	0	0	0	0	0	0	0	0	0	0	6.47742195	0	0	7.07134098	0	0	0
aMIV	d10p1	FALSE	FALSE	1	pos	aMIV d10p1 pos	0	0	2.85568757	1.9945826	5.06699475	0	1.4136113	0	0	4.12560788	4.76421106	0	5.35909086	0	2.24472401	0	0	0	0	0	0	0	4.06639983	0	0	2.97237347	0	0	0	0	0	2.33846023	0	0	0	0	7.4871471	0	0	4.18704844	0	0	2.57742587
aMIV	d10p1	FALSE	FALSE	1	pos	aMIV d10p1 pos	0	0	0	0	2.9126363	0	0	0	0	0	3.01777664	0	6.31116574	0	3.59453897	0	0	0	0	0	0	0	4.15229437	0	0	5.05888855	0	0	0	3.02627475	0	0	2.04278357	0	0	0	5.21634605	0	0	3.81958164	0	0	2.20189219
aMIV	d10p1	FALSE	FALSE	1	pos	aMIV d10p1 pos	0	0	3.35117976	0	2.82130841	0	0	0	2.30007763	0	4.3139495	0	5.53033076	0	7.01982547	0	0	0	0	0	0	0	4.3612102	0	0	3.63656475	0	2.45038892	0	0	0	0	0.76281298	0	0	0	7.50320947	0	0	5.49838855	0	0	1.38357065
aMIV	d10p1	FALSE	FALSE	1	pos	aMIV d10p1 pos	0	0	0	0	3.44089753	3.08355978	0	0	0	0	4.15859276	0	3.35159823	0	2.45311966	0	0	0	0	0	0	0	2.2599994	0	0	4.53713255	0	0	2.31995524	0	0	0	0	0	0	0	2.66675671	0	0	4.36207779	0	0	0
aMIV	d10p1	FALSE	FALSE	1	neg	aMIV d10p1 neg	0	0	0	0	4.81025667	4.50709994	0	0	0	0	0	1.38420518	4.58445626	0	0	0	0	0	0	0	0	0	0	0	0	4.32095585	0	0	0	0	0	0	0	0	0	0	4.49666628	0	0	2.24942323	0	0	4.19920992
aMIV	d10p1	FALSE	FALSE	1	pos	aMIV d10p1 pos	0	0	0	0	0	0	0	0	0	0	0	0	3.68266902	0	4.76669235	0	0	0	0	0	0	0	0	0	0	4.52453717	0	0	0	0	0	0	0	0	0	0	0.83721383	0	0	1.76727749	0	0	0.42187384
aMIV	d10p1	FALSE	FALSE	1	neg	aMIV d10p1 neg	0	0	0	0	4.03771587	0	0	3.03861448	0.76290545	5.27797765	4.46982232	0	4.76337502	0	0	0	0	0	0	0	0	2.39026515	2.42348863	0	0	5.01513642	0	0	0	0	0	0	0	0	0	0	5.67059969	0	0	1.52022451	0	0	1.22129224
aMIV	d10p1	FALSE	FALSE	1	pos	aMIV d10p1 pos	0	0	0	0	0	0	0	0	0	5.11613615	0	0	3.60177331	0	3.977079	0	0	0	0	0	0	0	0	0	3.13363562	5.19820063	0	0	1.78328678	0	0	0	0	0	0	0	7.0314419	0	0	2.74904774	0	0	1.54071967
aMIV	d10p1	FALSE	FALSE	1	neg	aMIV d10p1 neg	0	0	0	0	4.88110016	5.17684394	0.32295353	0	0	0	5.09783014	0	5.63153477	0	0	0	0	0	0	0	0	0	6.09962466	0	0	5.10897064	0	0	0	0	5.6736698	0	0	0	0	0	4.66324859	0	0	6.57554209	0	1.63674955	0.58505751
aMIV	d10p1	FALSE	FALSE	1	neg	aMIV d10p1 neg	0	0	0	0	6.25784289	0	0	0	3.93525504	0	5.58508071	0	5.85558467	0	0	0	0	0	0	0	0	0	3.4375932	0	0	5.68520047	0	0	0	0	0	0	2.86176444	0	0	0	2.22406408	0	0	6.89938646	0	0	3.633477
aMIV	d10p1	FALSE	FALSE	1	pos	aMIV d10p1 pos	0	0	3.58555015	0	0	0	0	0	4.95412847	0	0	0	6.12524244	0	6.64845764	0	0	0	0	0	0	0	5.26839984	0	0	5.56529682	0	2.46628014	0	0	0	0	0	0	0	0	6.1399448	0	0	7.38204566	0	0	2.51886233
aMIV	d10p1	FALSE	FALSE	1	pos	aMIV d10p1 pos	0	0	1.47738395	0	2.31996218	0	0	0	0	0	0	0	4.41461652	0	1.6640172	0	0	0	0	0	0	0	3.85971513	0	0	2.65729505	0	0	0	0	0	0	0.05895833	0	0	0	3.16069612	0	0	3.81914625	0	0	0
aMIV	d10p1	FALSE	FALSE	1	neg	aMIV d10p1 neg	0	0	0	0	4.20151138	3.61304409	0	0	0	0	5.33768134	0	3.93198591	0	0	0	0	0	0	0	0	0	1.32367625	0	0	4.13151412	0	0	0	0	0	0	0	0	0	0	3.52271512	0	0	4.85843722	0	0	0
aMIV	d10p1	FALSE	FALSE	1	pos	aMIV d10p1 pos	0	0	0	0	0	0	0	0	2.92998196	0	0	0	4.45064372	0	5.51946431	0	0	0	0	0	0	0	3.92344019	0	2.34360748	4.35587727	0	4.71818203	0	0	0	0	0	0	0	0	5.8066258	0	0	3.32995517	0	0	0
aMIV	d10p1	FALSE	FALSE	1	pos	aMIV d10p1 pos	0	0	2.80589236	0	4.35642599	1.39816325	1.05674821	0	0	4.47328656	4.98146118	0	3.35703133	0	3.8445727	0	0	0	0	0	0	0	3.04520444	0	2.5620259	5.55430665	0	0	0	0	0	0	0	0	0	0	4.69095144	0	0	3.26632479	0	0	0
aMIV	d10p1	FALSE	FALSE	1	neg	aMIV d10p1 neg	0	0	2.98048243	0	5.70796499	5.729112	0.13113527	0	0	0	0	0	2.76207659	0	0	0	0	0	0	0	0	1.72669898	4.26167624	0	0	0.52171371	0	0	0	0	0	0	0	0	0	0	5.81527475	0	0	4.37264238	0	0	0
aMIV	d10p1	FALSE	FALSE	1	pos	aMIV d10p1 pos	0	0	2.82376711	0	3.40045593	0	0	0	3.25772199	0	0	0	2.34060961	0	4.81574743	0	0	0	0	0	0	0	3.27173516	0	0	5.85409747	0	0	0	2.34774202	0	0	0.54195188	0	0	0	4.3715565	0	0	3.989637	0	0	0.90129188
aMIV	d10p1	FALSE	FALSE	1	pos	aMIV d10p1 pos	0	0	0	0	3.14719426	0	0.73521665	0	3.66629636	0	0	0	3.65959108	0	6.22802328	0	0	0	0	0	0	1.31433329	3.04487632	0	3.37015085	5.93335932	0	2.37057777	0	0	0	0	0	0	0	0	0	0	0	6.513874	0	0	2.38534933
aMIV	d10p1	FALSE	FALSE	1	pos	aMIV d10p1 pos	0	0	0	0	0	0	0	0	2.00986792	0	0	0	6.51968251	0	5.88176716	0	0	0	0	0	0	2.35935248	3.73889688	0	0	3.2579539	0	0	0	0	3.14472681	0	1.35585277	0	0	0	0.35774719	0	0	6.76644908	0	0	1.63632514
aMIV	d10p1	FALSE	FALSE	1	pos	aMIV d10p1 pos	0	0	0	0	5.47547538	0	0	0	0	3.57818046	0	0	3.66920107	0	6.4608397	0	0	0	0	0	0	0	4.65536647	5.31844463	0	3.42280589	5.15991699	3.05327188	0	0	0	0	0	0	0	0	3.43835617	0	0	6.87143428	2.09352581	0	0.41330848
aMIV	d10p1	FALSE	FALSE	1	pos	aMIV d10p1 pos	0	0	1.60644393	0	0	0	0	0	0.85788495	2.95988694	4.25975826	0	5.93774894	0	3.3128522	0	0	0	0	0	0	0	2.35763785	0	0	4.00502468	0	1.03570319	0	0	0	0	0	0	0	3.58176209	6.46837225	0	0	3.6980634	0	0	3.29813187
aMIV	d10p1	FALSE	FALSE	1	neg	aMIV d10p1 neg	0	0	3.77190447	0	4.68504256	3.44377616	0	0	3.30904453	5.01690269	4.77933267	0	4.7378613	0	0	0	2.27406625	0	0	0	0	1.39879711	3.75447227	0	0	4.98067833	0	0	3.36349313	0	0	0	0	0	0	0	6.49722684	0	0	5.49295862	0	0	0
aMIV	d10p1	FALSE	FALSE	1	pos	aMIV d10p1 pos	0	0	2.6309469	0	0	0	0	0	0.24859188	1.87025195	3.57168761	0	5.33375366	0	4.6231253	0	0	0	0	0	0	1.71712635	0	0	0	5.21704572	0	4.36451225	0	0	0	0	0	0	0	0	0	0	0	0.56875428	0	0	0
aMIV	d10p1	FALSE	FALSE	1	neg	aMIV d10p1 neg	0	0	0	0	0	0	0	0	0	0.03410501	0	0	1.948992	0	0	0	0	0	0	0	0	0	0	0	0	3.77011351	0	0	0	0	0	0	0	0	0	0	1.15609503	0	0	0	0	0	0
aMIV	d10p1	FALSE	FALSE	1	neg	aMIV d10p1 neg	0	0	2.63580229	0	5.65139666	5.35623599	1.44621271	0	0	0	5.42685568	0	5.65456361	0	0	0	0	0	0	0	3.23264259	0	5.92327811	0	0	5.02711283	0	0	0	0	1.00619992	0	2.51332387	0	0	0	4.57123197	4.76288768	0	6.18760101	0	0	0
aMIV	d10p1	FALSE	FALSE	1	pos	aMIV d10p1 pos	0	0	3.1706142	0	6.38934489	0	0	0	3.28997887	0	5.41405755	0	6.61624575	0	4.43409988	0	0	0	0	0	0	0	4.06507248	0	0	5.74819814	0	0	0	0	0	0	0	0	0	0	6.20287478	0	0	6.21116624	0	0	0
aMIV	d10p1	FALSE	FALSE	1	neg	aMIV d10p1 neg	0	0	0	0	6.15425623	0	0	0	1.30610262	0	6.34104566	0	5.43793414	0	0	0	0	0	0	0	0	0	4.15503627	0	3.10362315	5.49819545	0	0	0	0	0	0	0	0	0	0	6.27498337	0	0	6.21997635	0	0	2.65433097
aMIV	d10p1	FALSE	FALSE	1	pos	aMIV d10p1 pos	0	0	3.10918994	0	2.76710191	0	0	0	3.00487646	0	4.77533879	0	4.33678988	0	5.71037802	0	0	0	0	0	0	1.89025887	4.21813182	0	0	5.57471519	0	2.99424179	0	0	0	0	0.00848334	0	0	0	6.31920736	0	0	3.91114074	0	0	3.20143157
aMIV	d10p1	FALSE	FALSE	1	pos	aMIV d10p1 pos	0	0	4.02209858	0	2.92335744	0	0	0	3.46050461	0	0	0	5.10858231	0	6.30683908	0	0	0	0	0	0	0	0	0	2.1519943	1.41723607	0	3.37895454	0	0	0	0	0	0	0	0	4.93791774	0	0	5.50279866	0	0	2.48028599
aMIV	d10p1	FALSE	FALSE	1	pos	aMIV d10p1 pos	0	0	0	0	1.96326036	0	0	0	0	3.15020424	3.62452851	0	5.06624927	0	4.03363897	0	0	0	0	0	0	0	3.6599962	0	0	5.2466792	0	0	0	0	0	0	0	0	0	0	5.21806643	0	0	2.78021309	0	0	0
aMIV	d10p1	FALSE	FALSE	1	pos	aMIV d10p1 pos	0	0	0	0	0.76497216	0	0	0	0	0	0	0	4.8480774	0	1.70281123	0	0	0	0	3.29860014	0	0	2.65510935	0	0	3.98000225	0	1.8849636	0	0	0	0	1.50180663	0	0	0	4.95811249	0	0	0	0	0	2.04084258
aMIV	d10p1	FALSE	FALSE	1	pos	aMIV d10p1 pos	0	0	0	0	4.76448986	0	0	0	2.47909615	0	0	0.58710204	5.1541722	0	3.04258432	0	0	0	0	0	0	0	3.13132581	0	2.07137969	4.68090312	0	0.87327822	0	0	0	0	0	0	0	0	4.28097785	0	0	0	0	0	0
aMIV	d10p1	FALSE	FALSE	1	neg	aMIV d10p1 neg	0	0	0	0	1.66390181	3.13245795	0	0	0	0	5.77258046	0	5.05577257	0	0	0	0	0	0	0	0	0	4.7461447	0	0	5.12990935	0	0	0	0	0	0	0	0	0	0	4.27250168	0	0	2.60647662	0	0	3.43244011
aMIV	d10p1	FALSE	FALSE	1	neg	aMIV d10p1 neg	0	0	4.51765049	0	6.08255652	4.1036807	1.71091766	0	0	0	0	0	3.38226018	0	0	0	0	0	0	3.37931241	0	0	5.3858872	0	0	4.50370623	0	0	0	0	0	0	0	0	0	0	0	0	0	6.95033995	0	0	1.63869656
aMIV	d10p1	FALSE	FALSE	1	neg	aMIV d10p1 neg	0	0	0	0	3.6682678	3.89891115	0	0	0	0	3.33248243	0	4.31388198	0	0	0	0	0	0	0	0	0	1.93080059	0	0	1.51254379	0	0	0	0	0	0	0	0	0	0	3.1150143	0	0	2.06209282	0	0	0
aMIV	d10p1	FALSE	FALSE	1	pos	aMIV d10p1 pos	0	0	3.89845502	2.19950081	5.20093907	3.12573416	0	0	3.38504887	0	5.00691739	0	4.26825087	0	5.07467457	0	0	0	0	3.7483537	0	0	5.05441897	0	0	5.20206316	0	0	0	0	0	0	0	0	0	0	6.40036354	0	0	6.26841444	0	0	0
aMIV	d10p1	FALSE	FALSE	1	pos	aMIV d10p1 pos	0	0	0.20239297	2.11608804	5.09133273	3.79947076	0	0	1.71786492	4.09923669	2.51185306	0	5.28906417	0	2.58032499	0	0	0	0	0	0	0	1.37042894	0	0	5.12251369	0	0	0	0	0	0	0	0	0	0	5.96010629	0	0	5.90985346	0	0	0
aMIV	d10p1	FALSE	FALSE	1	neg	aMIV d10p1 neg	0	0	0	0	3.96892981	5.5353226	0	0	0	0	0	0	6.20285277	0	0	0	2.0478358	0	0	0	0	0	3.36529437	0	0	2.1959413	0	0	0	0	0	0	0	0	0	0	5.27168843	0	0	5.27981491	0	0	0.03635199
aMIV	d10p1	FALSE	FALSE	1	neg	aMIV d10p1 neg	0	0	0	0	5.30318652	0	0	0	1.8297704	0	6.06092272	0	5.30702357	0	0	0	0	0	0	0	0	0	0	0	0	3.96439398	0	2.71458369	0	0	0	0	2.01115947	0	0	0	0	0	0	3.85392856	0	0	1.60219556
aMIV	d10p1	FALSE	FALSE	1	neg	aMIV d10p1 neg	0	0	0	0	4.64435761	0	0	0	4.47430529	0	0	0	6.29654627	0	0	0	0	0	0	0	0	0	4.28615224	0	0	4.60411093	0	0	0	0	0	0	0	0	0	0	6.28574071	0	0	8.17481873	0	0	0
aMIV	d10p1	FALSE	FALSE	1	pos	aMIV d10p1 pos	0	0	6.99812904	0	5.36683913	0	0	0	5.79476693	0	0	0	7.55441324	0	6.79129603	0	0	0	0	0	0	0	4.41416196	0	0	5.31200403	0	4.68160417	0	0	0	0	0	0	0	0	5.53496197	0	0	5.44378151	0	0	4.31565498
aMIV	d10p1	FALSE	FALSE	1	pos	aMIV d10p1 pos	0	0	0	0	2.93191492	0	0	0	6.2033329	5.1250295	0	0	6.42423116	0	6.12485597	0	0	0	0	0	0	0	5.76013667	0	0	6.21752206	0	3.14459734	0	0	0	0	0	0	0	0	7.20467332	0	0	6.40487124	0	0	4.3799787
aMIV	d10p1	FALSE	FALSE	1	neg	aMIV d10p1 neg	0	0	0	0	0	6.10852605	0	0	3.95217779	0	6.47661477	0	3.8948081	0	0	0	0	0	0	0	0	0	6.2665983	0	0	4.69233752	0	0	3.87732735	0	0	0	0	0	4.34955927	0	6.10254199	0	0	0	0	0	5.53965011
aMIV	d10p1	FALSE	FALSE	1	pos	aMIV d10p1 pos	0	0	5.50795706	0	0	0	0	0	4.9509483	0	0	0	8.02186007	0	7.12824552	0	0	0	0	0	0	0	7.00215982	0	0	7.04538991	0	6.30459802	0	0	0	0	0	0	4.4066427	0	5.95169996	0	0	6.12983229	0	0	3.7750647
aMIV	d10p1	FALSE	FALSE	1	pos	aMIV d10p1 pos	0	0	0	0	0	0	0	0	5.47080911	0	0	0	6.45536542	0	6.89464617	0	0	0	0	0	0	0	0	0	4.33035453	7.11978095	0	3.57518642	0	0	0	0	1.38055751	0	4.55160535	0	5.24923868	0	0	4.70144827	0	0	4.13214806
aMIV	d10p1	FALSE	FALSE	1	pos	aMIV d10p1 pos	0	0	4.3382547	0	4.28919859	5.56751741	0	0	5.50620035	5.3344767	0	0	6.56809565	0	7.806557	0	0	0	0	0	0	0	5.49937864	0	0	5.2470379	0	4.51237485	0	0	0	0	0	0	0	0	4.92471316	0	0	6.30355256	0	0	4.33913523
aMIV	d10p1	FALSE	FALSE	1	neg	aMIV d10p1 neg	0	0	0	0	5.87753678	0	0	4.45974604	0	0	0	0	4.01417367	4.40079573	0	0	0	0	0	0	0	4.56218012	0	0	4.30989502	6.37389395	0	0	6.52046066	0	0	0	3.12443019	0	0	0	0	0	0	0	0	0	0
aMIV	d10p1	FALSE	FALSE	1	pos	aMIV d10p1 pos	0	0	0	0	4.12783056	0	0	0	5.6054885	4.89305926	5.53354668	0	6.42671375	0	5.51300091	0	0	0	0	0	0	0	4.86747417	0	0	7.10568239	0	4.81248949	0	0	0	0	2.31728185	0	0	0	7.96659499	0	0	0	0	0	0
aMIV	d10p1	FALSE	FALSE	1	pos	aMIV d10p1 pos	0	0	0	3.46869351	2.67268971	0	0	0	6.48697395	0	4.98157792	0	8.06628594	0	6.03010649	0	0	0	0	0	0	0	0	0	0	5.56749325	0	3.63744869	0	0	0	0	0	0	0	0	4.63690438	0	0	7.91210341	0	0	0
aMIV	d10p1	FALSE	FALSE	1	pos	aMIV d10p1 pos	0	0	0	0	4.43234253	0	0	0	3.74636706	0	0	0	5.6214366	0	6.42849702	0	0	0	0	0	0	0	0	0	0	5.28109455	0	3.78096229	0	0	0	0	0	0	0	0	5.41178456	0	0	5.58143761	0	0	1.40297338
aMIV	d10p1	FALSE	FALSE	1	pos	aMIV d10p1 pos	0	0	5.4838869	0	4.58940332	6.53333932	1.60597279	0	7.02977066	0	8.48089716	0	8.84147599	0	8.85645128	0	0	0	0	0	0	0	7.10999891	0	5.05494809	7.95334626	0	7.24446521	0	0	0	0	0	0	6.2142313	0	7.11911108	0	0	9.2813481	0	0	5.85797323
aMIV	d10p1	FALSE	FALSE	1	pos	aMIV d10p1 pos	0	0	5.57341421	4.91639847	4.96245054	0	0	0	6.1064961	5.37334493	5.75282119	0	7.09366676	0	7.27676472	0	0	0	0	0	0	0	4.8756957	0	0	6.7152369	0	6.16978011	0	0	0	0	0	0	0	0	8.53690674	0	0	7.69711634	0	0	0
aMIV	d10p1	FALSE	FALSE	1	pos	aMIV d10p1 pos	0	0	0	0	2.0483012	0	0	0	4.14506187	0	0	2.60085812	7.09401007	0	5.64427819	0	0	0	0	0	0	0	4.90799703	0	0	5.62509034	0	3.3726104	4.74812932	0	0	0	1.77456694	0	0	0	0	0	0	6.4201603	0	0	0
aMIV	d10p1	FALSE	FALSE	1	neg	aMIV d10p1 neg	0	0	0	0	6.57402821	5.18487647	0.63695921	0	6.5724705	0	5.65707069	0	5.60210605	0	0	0	0	0	0	0	0	0	4.77359871	0	0	6.39985218	0	0	0	0	0	0	0	0	0	0	5.69831801	0	0	8.41625305	0	0	0
aMIV	d10p1	FALSE	FALSE	1	pos	aMIV d10p1 pos	0	0	3.27720814	0	2.78532431	0	0.83529778	0	0	0	0	1.73226589	6.95521281	0	7.04792414	0	0	0	0	5.02097284	0	0	0	0	0	6.25495702	0	4.49958274	0	0	0	0	0	0	0	0	5.36918745	0	0	6.74292053	0	0	4.62842295
aMIV	d10p1	FALSE	FALSE	1	pos	aMIV d10p1 pos	0	0	0	0	0	5.49700236	0	0	4.21464128	0	6.148929	0	8.08185597	0	5.23121494	0	0	0	0	0	0	0	0	0	0	6.78358712	0	0	0	0	0	0	0	0	0	0	5.70769351	0	0	0	0	0	4.90799065
aMIV	d10p1	FALSE	FALSE	1	pos	aMIV d10p1 pos	0	0	5.06356002	0	0	0	0	0	4.39759037	0	0	0	5.1655682	0	7.10935596	0	0	0	0	0	0	0	0	0	0	6.47255003	0	0	0	0	0	0	0	0	0	0	6.01944667	0	0	7.15377437	0	0	0
aMIV	d10p1	FALSE	FALSE	1	neg	aMIV d10p1 neg	0	0	0	4.48547302	7.05033505	5.74537195	0.58668474	0	6.02218749	0	0	0	6.64015963	0	0	0	0	0	0	0	0	0	0	0	0	6.53607801	0	0	0	0	0	0	0	0	4.77946558	0	6.51328064	0	0	7.2387694	0	0	4.68980465
aMIV	d10p1	FALSE	FALSE	1	neg	aMIV d10p1 neg	0	0	0	0	5.11114318	6.01071536	0	0	6.45138289	0	5.65695927	1.72687517	6.10344887	0	0	0	4.73454207	0	0	0	0	0	6.14450607	0	0	7.54565769	0	3.79545431	0	0	0	0	3.61254162	0	0	0	4.01874353	0	0	7.11236995	0	0	5.92509079
aMIV	d10p1	FALSE	FALSE	1	pos	aMIV d10p1 pos	0	0	3.86387689	0	6.60734231	4.31824682	0	0	0	0	6.39009586	0	5.61126552	0	3.633492	0	0	0	0	0	0	4.22112082	4.07582004	5.59381008	0	4.1255907	0	0	0	0	0	0	0	0	0	0	7.14414352	0	0	7.57241085	0	0	3.39693001
aMIV	d10p1	FALSE	FALSE	1	pos	aMIV d10p1 pos	0	0	5.18348435	3.45544787	5.73280471	0	0	0	5.49585091	0	7.08524675	0	6.46870486	0	4.524577	0	0	0	0	4.64707199	0	0	4.78624742	0	0	5.9586653	0	3.46132763	0	0	0	0	0	0	0	0	6.00733401	0	0	7.42638687	0	0	0
aMIV	d10p1	FALSE	FALSE	1	pos	aMIV d10p1 pos	0	0	3.99712649	0	0	0	0	0	6.13205918	5.07891509	5.43494055	0	7.28359467	0	7.57231377	0	0	0	0	4.67889834	0	0	0	0	5.3247399	5.88365684	0	5.19601357	0	0	4.37390135	0	3.53422394	0	0	0	7.24082789	0	0	7.37974947	0	0	0
aMIV	d10p1	FALSE	FALSE	1	neg	aMIV d10p1 neg	0	0	2.39553776	0	6.9625717	5.23038864	0	0	3.78112764	5.81943248	0	0	6.85360128	0	0	0	0	0	0	0	0	4.23407857	5.57274011	0	0	6.46451792	0	0	0	0	0	0	0	0	0	0	8.48704676	0	0	8.43889025	0	0	0
aMIV	d10p1	FALSE	FALSE	1	pos	aMIV d10p1 pos	0	0	0	0	3.79060804	0	0	0	5.49872711	0	0	0	6.6869239	0	5.41247245	0	0	0	0	5.29392038	0	0	0	0	0	4.09388342	0	4.74679005	0	0	0	0	0	0	0	0	7.48309636	0	0	6.07098656	0	0	4.08316303
aMIV	d10p1	FALSE	FALSE	1	pos	aMIV d10p1 pos	0	0	4.60482189	3.64024094	4.09533461	0	0	0	6.63645957	0	5.61687777	0	7.25625936	0	6.87707246	0	0	0	0	0	0	0	4.58045895	0	0	6.82569956	0	4.63863975	0	0	0	0	0	0	4.97262949	0	6.42134681	0	0	7.17228144	0	0	4.20781939
aMIV	d10p1	FALSE	FALSE	1	neg	aMIV d10p1 neg	0	0	0	0	5.65973381	6.04076249	1.31441418	0	5.21535935	0	6.08701711	0	6.43831777	0	0	0	0	0	0	0	0	0	0	0	0	5.09582147	0	0	5.08045827	0	0	3.16372742	0	0	0	0	5.08866376	0	0	7.66288002	0	0	0
aMIV	d10p1	FALSE	FALSE	1	pos	aMIV d10p1 pos	0	0	0	0	0	5.04467206	0	0	4.67206738	6.06982034	0	0	7.65867994	0	7.57760314	0	0	0	0	5.02406447	0	3.64349606	4.30847234	0	0	4.13880369	0	3.98630634	0	0	0	0	0	0	5.75348599	0	0	0	0	7.60211741	0	0	4.46867224
aMIV	d10p1	FALSE	FALSE	1	pos	aMIV d10p1 pos	0	0	5.02877731	0	3.42763436	0	0	0	4.72794591	0	0	0	7.60425392	0	5.87616385	0	0	0	0	0	0	0	0	0	4.00282243	6.16876215	0	0	0	0	0	0	0	0	4.52465411	0	4.94203414	0	0	7.50007275	0	0	4.52447549
aMIV	d10p1	FALSE	FALSE	1	pos	aMIV d10p1 pos	0	0	0	0	0	5.47601303	0	0	7.20842743	0	7.08160716	0	7.35865291	0	6.53597711	0	0	0	0	0	0	0	3.87719443	0	0	7.15622315	0	2.57335649	0	0	0	0	0	0	0.18164322	5.89119369	7.30022774	0	5.6718518	7.40340422	0	0	0
aMIV	d10p1	FALSE	FALSE	1	neg	aMIV d10p1 neg	0	0	0	0	0	0	0	0	0	0	5.76729878	0	8.63413315	4.04924101	0	7.46012882	3.24905603	0	0	0	8.94598303	0	6.65397765	4.77519703	6.33715	7.09511713	0	3.76736129	0	0	0	0	0	0	0	0	0	0	0	5.71310787	0	0	7.00954198
aMIV	d10p1	FALSE	FALSE	1	neg	aMIV d10p1 neg	0	0	0	0	5.41959465	0	0	0	5.18298777	0	7.23857684	0	5.91259057	0	0	0	0	0	0	0	0	0	5.8260892	0	0	0	0	2.77493594	0	0	0	0	0	0	4.71905017	0	6.67905162	0	0	6.67066334	0	0	0
aMIV	d10p1	FALSE	FALSE	1	pos	aMIV d10p1 pos	0	0	0	0	0	0	0	0	5.25397339	0	0	0	7.13075344	0	7.89631395	0	0	0	0	0	0	0	0	0	0	4.15728463	0	5.93326977	0	0	0	0	0	0	5.32410679	0	6.85985646	0	0	8.02815477	0	0	4.16428114
aMIV	d10p1	FALSE	FALSE	1	pos	aMIV d10p1 pos	0	0	0	0	5.78299147	3.9522069	0	0	6.54273125	0	5.1021327	0	7.48366018	0	6.17395579	0	0	0	0	0	0	0	5.17062999	0	0	6.04909047	0	0.31436017	0	0	0	0	0	0	3.94154188	0	6.95259697	0	0	7.09820679	3.25070277	0	3.01565165
aMIV	d10p1	FALSE	FALSE	1	pos	aMIV d10p1 pos	0	0	0	0	2.35228636	0	0	0	5.1464317	0	0	0	6.81843507	0	7.17975556	0	0	0	0	0	0	0	3.89503025	0	4.04789123	3.73647677	0	3.33876932	0	0	0	0	0	0	3.37315965	0	0	0	0	7.79304828	0	0	4.94158235
aMIV	d10p1	FALSE	FALSE	1	pos	aMIV d10p1 pos	0	0	4.96671138	2.68124899	0	0	0	0	3.90006201	0	5.45592811	0	4.85771049	0	6.75270255	0	0	0	0	0	0	0	6.29234215	0	3.77161435	5.2493034	0	2.79979799	0	0	0	0	3.12266225	0	2.1016782	0	4.16079307	0	0	5.87485303	0	0	4.15341362
aMIV	d10p1	FALSE	FALSE	1	pos	aMIV d10p1 pos	0	0	5.01081925	4.40554537	0	1.4793451	1.67875071	5.29822647	0	0	0	0	8.15556532	0	7.64272053	0	0	0	0	4.4234136	0	0	7.49760239	0	0	0	0	5.15563697	0	0	0	0	0	0	0	0	4.85380014	0	0	0	0	0	5.96126771
aMIV	d10p1	FALSE	FALSE	1	pos	aMIV d10p1 pos	0	0	5.27074134	0	3.64410043	0	0	0	4.53501707	0	0	0	5.41803568	0	6.51942707	0	0	0	0	0	0	0	5.08422529	0	0	0	0	4.73189102	0	0	0	0	0	0	0	0	5.51848621	0	0	6.42437365	0	0	3.43177801
aMIV	d10p1	FALSE	FALSE	1	neg	aMIV d10p1 neg	0	0	4.93531173	0	6.09838214	0	0	0	3.31340494	0	6.33714065	0	6.19532676	0	0	0	0	0	0	0	4.28023538	0	3.68393367	4.78321624	6.81003295	6.34885276	0	0	0	0	0	0	0	0	0	0	5.97749741	5.0551248	0	7.64154706	0	0	0.04871833
aMIV	d10p1	FALSE	FALSE	1	neg	aMIV d10p1 neg	0	0	0	0	5.19229676	3.09846851	0.44545165	0	0	0	0	0	6.58522296	0	0	0	0	0	0	0	0	0	0	0	0	4.06852855	0	0	4.29377642	0	0	0	0	0	0	0	0	5.26320085	0	0	0	0	0
aMIV	d10p1	FALSE	FALSE	1	neg	aMIV d10p1 neg	0	0	4.64003797	3.33016431	7.31432438	4.52622184	0	0	4.18323545	0	0	0	6.60896222	0	0	0	0	0	0	0	0	0	5.88871571	0	0	6.52135162	0	0	3.75507127	0	0	0	0	0	0	0	6.19325567	0	0	6.26864009	0	0	3.18676114
aMIV	d10p1	FALSE	FALSE	1	neg	aMIV d10p1 neg	0	0	0	4.22606728	6.99586914	8.30399653	0.1507397	3.15681747	4.6039196	0	5.80227671	0	6.6725827	0	0	0	0	5.03410532	0	0	0	0	7.87160949	5.50954534	4.03619502	6.41391315	0	0	8.84786164	0	0	0	0	0	0	0	0	5.16543437	0	8.5535556	0	0	5.35299304
aMIV	d10p1	FALSE	FALSE	1	pos	aMIV d10p1 pos	0	0	3.21508684	0	5.0271693	0	0	0	5.65441933	0	0	0	6.91730332	0	6.84522672	0	0	0	0	0	0	2.66980626	0	0	0	6.00674304	0	5.47482057	0	0	0	0	0	0	3.36120347	0	0	0	0	7.96152217	0	0	0
aMIV	d10p1	FALSE	FALSE	1	pos	aMIV d10p1 pos	0	0	2.42705992	0	3.00137767	0	0	0	0	3.68060294	0	0	5.96484524	0	5.7452543	0	0	0	0	0	0	2.56793359	3.78665697	0	0	3.09108395	0	3.72637892	0	0	0	0	0	0	0	0	6.47290687	0	0	6.93295256	0	0	0
aMIV	d10p1	FALSE	FALSE	1	neg	aMIV d10p1 neg	0	0	0	0	0	5.2856875	0	0	4.20171902	0	0	0	6.28899944	0	0	0	0	0	0	0	0	0	4.85384637	0	0	6.03706934	0	0	0	0	0	0	0	0	0	0	6.33533757	0	4.36545608	4.81754083	0	0	2.81484853
aMIV	d10p1	FALSE	FALSE	1	neg	aMIV d10p1 neg	0	0	0	4.04762463	6.66252019	5.38402732	0	0	5.53732072	0	0	0	6.2540416	0	0	0	0	0	0	0	0	0	6.77937963	0	2.91172425	6.68206512	0	0	0	0	0	3.02331928	0	0	0	0	5.18446744	4.7335607	0	7.67700705	0	0	4.28554911
aMIV	d10p1	FALSE	FALSE	1	pos	aMIV d10p1 pos	0	0	6.72996979	0	0	0	0	0	5.86460199	0	0	0	7.14107306	0	6.40121	0	0	0	0	0	0	0	6.36246971	0	0	6.65457129	0	3.32816	0	0	0	0	0	0	5.48973128	0	0	0	0	7.97125155	0	0	0
aMIV	d10p1	FALSE	FALSE	1	neg	aMIV d10p1 neg	0	0	6.14762749	0	7.35111426	5.34472544	0	0	5.75956984	0	6.44158421	0	7.181346	0	0	0	0	0	0	0	0	3.83813099	7.15567055	0	0	5.9586279	0	0	0	0	0	0	0	0	5.22282975	0	6.74163681	0	0	8.77207005	0	0	5.48786147
aMIV	d10p1	FALSE	FALSE	1	neg	aMIV d10p1 neg	0	0	0	0	0	0	0	0	4.46605077	0	0	0	5.38276037	0	0	0	0	0	0	0	0	0	0	0	0	0	0	2.7097559	0	0	0	0	0	0	0	0	5.1516376	0	0	0	0	0	0
aMIV	d10p1	FALSE	FALSE	1	neg	aMIV d10p1 neg	0	0	0	0	0	4.92192036	0	0	5.42939097	0	7.72435395	0	5.67121384	0	0	0	0	0	0	0	0	0	3.44967966	0	0	6.95247397	0	3.65292835	0	0	0	0	0	0	3.58493864	0	7.24824992	0	0.30916463	0	0	0	0
aMIV	d10p1	FALSE	FALSE	1	pos	aMIV d10p1 pos	0	0	0	0	0	4.79485049	0	0	5.63103145	0	0	0	4.43768219	0	5.19893791	0	0	0	0	0	0	0	4.65756916	0	0	3.70668499	0	0	0	0	0	0	0	0	0	0	0	0	0	4.97742707	0	0	0
aMIV	d10p1	FALSE	FALSE	1	neg	aMIV d10p1 neg	0	0	0	0	3.74561918	0	0	0	4.68298669	0	0	0	5.39125648	0	0	0	0	0	0	0	0	0	0	0	0	4.66723965	0	0	0	0	0	0	0	0	0	0	5.64752945	0	0	0	0	0	4.6872139
aMIV	d10p1	FALSE	FALSE	1	pos	aMIV d10p1 pos	0	0	5.531898	0	0	0	0.84673029	0	5.11379667	0	0	0	7.38672362	0	4.21565269	0	0	0	0	0	0	0	0	0	0	4.22839093	0	3.67197457	0	0	0	0	0	0	0	0	0	0	0	6.97127928	0	0	0
aMIV	d10p1	FALSE	FALSE	1	pos	aMIV d10p1 pos	0	0	4.82390106	0	0	0	0	0	5.51525237	0	0	0	7.36926226	0	6.26158124	0	0	0	0	0	0	3.49591191	0	0	0	7.13130334	0	5.697366	0	0	0	0	0	0	4.53797182	0	5.77666611	0	0	7.62003229	4.67218947	0	0
aMIV	d10p1	FALSE	FALSE	1	pos	aMIV d10p1 pos	0	0	5.00309183	0	3.55424773	0	0	0	6.66017677	0	6.20916151	0	5.81235756	0	6.26725318	0	0	0	0	0	0	3.19481712	0	0	0	5.42211542	0	0	0	0	0	0	0	0	0	0	7.565758	0	0	6.07357265	0	0	0
aMIV	d10p1	FALSE	FALSE	1	pos	aMIV d10p1 pos	0	0	0	0	5.84003773	0	0.32366864	0	0	0	0	0	6.55221544	0	6.86163013	0	0	0	0	0	0	0	6.49388566	0	0	6.15191	0	0	0	0	0	0	0	0	0	0	6.72538263	0	0	7.92172718	0	0	4.77559658
aMIV	d10p1	FALSE	FALSE	1	pos	aMIV d10p1 pos	0	0	0	0	4.56373212	0	0	0	5.7235475	0	0	0	6.56582206	0	7.41655743	0	0	0	0	0	0	0	4.97200077	0	0	0	0	4.37793228	0	0	0	0	0	0	3.81165874	0	7.14068807	0	0	0	0	0	0
aMIV	d10p1	FALSE	FALSE	1	pos	aMIV d10p1 pos	0	0	5.37675362	0	0	5.47004241	0	0	4.75220131	0	6.05481028	0	7.49100347	0	7.22504054	0	0	0	0	0	0	0	5.49898021	0	4.97997005	6.37628285	0	5.84750313	0	0	0	0	1.3297149	0	1.11372068	0	8.42474424	0	0	6.92316104	0	0	0
aMIV	d10p1	FALSE	FALSE	1	pos	aMIV d10p1 pos	0	0	4.48462073	0	0	0	0	0	4.00964188	0	0	0	6.11390293	0	5.16168908	0	0	0	0	0	0	0	0	0	0	6.39180782	0	3.13165709	0	0	0	0	0	0	0	0	0	0	0	4.20732853	0	0	2.51622043
aMIV	d10p1	FALSE	FALSE	1	neg	aMIV d10p1 neg	0	0	0	0	5.93293274	3.96162568	0	3.07621555	6.06159457	0	0	0	5.47383621	2.51654607	0	0	0	0	0	0	0	3.61470966	5.82739258	0	0	6.5437294	0	4.844554	4.20025102	0	0	0	2.13645712	3.24186918	0	0	6.44468215	0	0	8.44871589	0	0	4.70716075
aMIV	d10p1	FALSE	FALSE	1	neg	aMIV d10p1 neg	0	0	0	0	6.37511712	0	0	4.19246992	0	4.45188592	5.53499444	0	4.28125601	0	0	0	0	0	0	0	0	4.60553828	6.1238158	0	0	6.49936361	0	0	6.34380468	0	0	0	0	0	0	0	0	0	0	0	0	0	0
aMIV	d10p1	FALSE	FALSE	1	pos	aMIV d10p1 pos	0	0	0	0	3.68997457	0	0	0	4.66241047	0	6.01352031	0	5.59091251	0	4.8502264	0	0	0	0	0	0	0	4.26495536	0	0	4.37724778	0	0	0	0	0	0	0	0	0	0	5.20619351	0	5.49417178	8.00607316	0	0	0
aMIV	d10p1	FALSE	FALSE	1	pos	aMIV d10p1 pos	0	0	0	0	4.9923519	0	0	0	6.74686029	0	0	0	7.96659833	0	7.6297536	0	0	0	0	0	0	0	0	0	0	7.13861465	0	3.48137814	3.53966066	0	0	0	4.48412218	0	4.42930968	0	6.83578861	0	0	7.58242914	0	0	0
aMIV	d10p1	FALSE	FALSE	1	pos	aMIV d10p1 pos	0	0	4.12661494	0	4.39970186	0	0	0	5.75286022	0	5.65843791	0	6.46480454	0	6.52038402	0	0	0	0	0	0	0	4.44000881	0	0	5.88646682	0	0	0	0	0	0	0	0	0	0	3.68916804	0	0	7.14927124	4.86440306	0	4.47973751
aMIV	d10p1	FALSE	FALSE	1	pos	aMIV d10p1 pos	0	0	0	3.83510944	0	0	0	0	4.61955487	0	0	0	8.22568926	0	7.68608263	0	0	0	0	0	0	0	6.59395004	0	5.68343845	6.5635612	0	4.7685184	0	0	0	0	0	0	0	0	3.90756666	0	0	5.55202405	0	0	4.05838127
aMIV	d10p1	FALSE	FALSE	1	pos	aMIV d10p1 pos	0	0	0	0	0	0	0	0	5.4067146	0	6.65824368	0	7.22101059	0	6.08551758	0	0	0	0	0	0	0	0	0	4.64737478	4.04426182	0	0	0	0	0	0	2.07248252	0	4.13836184	0	7.69196645	0	0	7.319851	0	0	0
aMIV	d10p1	FALSE	FALSE	1	pos	aMIV d10p1 pos	0	0	4.87257763	0	0	0	0	0	0	0	0	0	6.16998333	0	6.9634093	0	0	0	0	0	0	0	0	0	0	5.34028514	0	5.34439072	0	0	0	0	0	0	0	0	5.04602881	0	0	6.33862384	0	0	0
aMIV	d10p1	FALSE	FALSE	1	pos	aMIV d10p1 pos	0	0	5.28806873	0	0	0	0	0	5.70694494	0	0	0	7.38283836	0	6.40205508	0	0	0	0	0	0	0	0	0	0	5.71134158	0	4.11012773	0	0	0	0	0	0	0	0	5.75394068	0	0	5.21813568	0	0	0
aMIV	d10p1	FALSE	FALSE	1	neg	aMIV d10p1 neg	0	0	6.53036388	4.9191241	8.40605992	0	0	0	6.39936563	0	0	0	7.32396817	0	0	0	0	0	0	0	0	4.00443772	6.59009757	5.60249451	0	6.5151026	0	0	0	0	0	4.40058533	0	0	0	0	9.07691161	0	0	8.37128021	0	0	0
aMIV	d10p1	FALSE	FALSE	1	pos	aMIV d10p1 pos	0	0	0	0	0	4.5457015	0	0	0	0	6.69892624	0	5.16366567	0	5.41562804	0	0	0	0	0	0	0	6.74492903	0	0	5.35446896	0	4.54539383	0	0	0	0	2.56865277	0	0	0	4.97690887	0	0	8.38185417	0	0	0
aMIV	d10p1	FALSE	FALSE	1	pos	aMIV d10p1 pos	0	0	0	0	0	4.74204792	0	0	2.22913891	0	4.69288654	0	5.58486299	0.55644696	6.44730934	0	0	0	0	0	0	0	4.3102883	0	0	0	0	3.55994919	0	0	0	0	0	0	0	0	6.49717831	0	0	7.56317185	0	0	0
aMIV	d10p1	FALSE	FALSE	1	neg	aMIV d10p1 neg	0	0	2.83601593	0	6.74501333	0	0	0	0	0	5.0746947	0	6.36286134	0	0	0	0	0	0	0	4.26898961	0	5.30920158	0	5.20470159	6.92170857	0	0	0	0	0	0	0	0	0	0	7.01003661	0	0	5.52055906	0	0	0
aMIV	d10p1	FALSE	FALSE	1	pos	aMIV d10p1 pos	0	0	0	4.1962674	0	0	0	0	0	0	0	0	7.6097428	0	8.46614742	0	4.88954038	0	0	0	0	3.62779571	0	4.28207796	0	5.31380056	0	4.39569032	0	0	0	0	2.46811445	0	3.97103138	0	0	0	0	7.00832196	0	0	5.21297514
aMIV	d10p1	FALSE	FALSE	1	pos	aMIV d10p1 pos	0	0	5.03297284	0	0	0	0	0	6.17836303	0	6.78433703	0	6.65453676	0	7.13081527	0	0	0	0	0	0	0	0	0	0	6.17741609	0	3.44926643	0	0	0	0	0	0	6.07113066	0	5.73677956	0	0	6.95409237	0	0	3.79241656
aMIV	d10p1	FALSE	FALSE	1	neg	aMIV d10p1 neg	0	0	3.68613668	0	6.86216186	5.77853211	0	0	0	0	5.36930876	0	5.63950405	0	0	0	0	0	0	0	0	0	5.23104938	0	0	5.32574576	0	0	4.88621615	0	0	0	0	0	0	0	5.32351648	0	0	6.34185728	0	0	4.97105543
aMIV	d10p1	FALSE	FALSE	1	pos	aMIV d10p1 pos	0	0	0	0	4.4370049	0	0	0	0	0	6.79892447	0	6.21006624	0	6.52967208	0	0	0	0	0	0	0	3.93825874	0	0	5.9734458	0	0	0	0	0	0	0	0	3.53270203	0	3.94486038	0	0	4.72798719	5.19242108	0	3.06974967
aMIV	d10p1	FALSE	FALSE	1	pos	aMIV d10p1 pos	0	0	4.1138998	3.19057255	5.11301762	0	0	0	3.68974179	0	0	0	6.57822475	0	7.74975913	0	0	0	0	0	0	3.4689346	0	0	0	5.4123942	0	5.2827432	0	0	0	0	2.3616625	0	4.36137813	0	7.05849609	0	0	8.26888104	4.99745642	0	4.73835158
aMIV	d10p1	FALSE	FALSE	1	neg	aMIV d10p1 neg	4.85192336	0	0	4.22132545	5.41101893	0	0	0	5.05835609	0	7.78948733	0	9.30808668	0	0	0	0	0	0	0	0	0	5.89142831	0	0	6.65120447	0	0	5.70254063	0	0	0	0	0	0	0	0	0	0	9.03180687	0	0	0
aMIV	d10p1	FALSE	FALSE	1	neg	aMIV d10p1 neg	0	0	0	0	5.2040444	0	0	0	5.99372534	0	6.37995575	0	5.79620486	0	0	0	0	0	0	0	0	0	0	0	0	6.03479026	0	0	0	0	0	0	0	0	4.23725067	0	5.30443436	0	0	8.01839795	0	0	0
aMIV	d10p1	FALSE	FALSE	1	pos	aMIV d10p1 pos	0	0	0	0	0	0	0	0	0	0	0	0	5.74039064	0	7.12206928	0	0	0	0	0	0	0	0	0	3.4055232	6.09858692	0	0	0	0	0	0	0	0	0	0	6.48224695	0	0	5.26158822	0	0	0
aMIV	d10p1	FALSE	FALSE	1	pos	aMIV d10p1 pos	0	0	0	0	0	0	0	0	4.72827527	0	0	0	6.56174416	0	6.39505097	0	0	0	0	0	0	0	3.87775539	0	0	4.70790305	0	0.54116853	0	0	0	0	0	0	2.44509574	0	0	0	0	6.25755699	0	0	0
aMIV	d10p1	FALSE	FALSE	1	neg	aMIV d10p1 neg	0	0	0	0	0	5.78274916	0	0	0	0	6.25546637	0	6.7683603	0	0	0	0	0	0	0	0	0	0	0	0	7.0118127	0	0	0	0	0	0	0	0	0	0	5.48022208	0	0	8.1684993	0	0	0
aMIV	d10p1	FALSE	FALSE	1	pos	aMIV d10p1 pos	0	0	3.82702566	0	0	0	0	0	4.53090287	0	5.58921463	0	6.47918712	0	5.78932799	0	0	0	0	0	0	0	4.64607308	0	0	7.13290759	0	0.98879341	0	0	0	0	0	0	0	0	0	0	5.57616736	5.13466453	0	0	2.98239697
aMIV	d10p1	FALSE	FALSE	1	pos	aMIV d10p1 pos	0	0	0	4.46254799	0	4.52025093	0	0	6.74601339	0	5.60274868	0	7.27621231	0	6.086398	0	0	0	0	0	0	0	0	0	0	3.98585407	0	0	0	0	0	4.77405804	1.36092935	0	0	0	7.90998264	0	3.14701804	6.62467965	0	0	4.65885625
aMIV	d10p1	FALSE	FALSE	1	pos	aMIV d10p1 pos	0	0	5.32387234	0	0	0	0	0	7.20338877	4.85636872	0	0	6.50850969	0	6.86140541	0	0	0	0	0	0	0	5.26249251	0	0	0	0	4.38770917	0	0	0	0	0	0	0	0	5.77397349	0	0	7.83516434	0	0	4.23219317
aMIV	d10p1	FALSE	FALSE	1	neg	aMIV d10p1 neg	0	0	0	0	0	0	0	0	4.50802372	0	0	0	5.77605568	0	0	0	0	0	0	0	0	0	3.84586352	0	0	5.62979415	0	0	0	0	0	0	0	0	0	0	4.98014163	0	0	0	0	0	0
aMIV	d10p1	FALSE	FALSE	1	pos	aMIV d10p1 pos	0	0	4.27607905	0	0	0	0	0	7.99693218	0	6.1586416	0	7.08675098	0	7.26900861	0	0	0	0	4.86532404	0	3.59553996	5.97841867	0	3.86515168	6.07768364	0	5.1517905	0	0	0	0	0	0	5.19585935	0	0	0	0	6.57245168	0	0	3.97075802
aMIV	d10p2	FALSE	FALSE	2	pos	aMIV d10p2 pos	0	0	1.24895833	0	2.51643246	0	0	0	5.53145579	0	0	0	5.2573843	0	5.39787988	0	0	0	0	0	0	0	4.70818329	0	0	4.52586716	0	5.64962916	0	0	0	0	2.05687719	0	0	0	4.40000076	0	0	4.28605418	0	0	0.92762147
aMIV	d10p2	FALSE	FALSE	2	neg	aMIV d10p2 neg	0	0	5.23655095	0	5.04031658	0	0	0	3.15452849	0	4.09551467	0	4.8568778	0	0	0	0	3.83942476	0	0	0	0	4.43944556	0	2.36304796	5.02325312	0	0	4.26902894	0	0	0	1.71985058	0	0	0	0	0	0	6.40542658	0	0	0
aMIV	d10p2	FALSE	FALSE	2	pos	aMIV d10p2 pos	0	0	2.46133513	0	0	2.86335311	0	0	5.94370193	0	0	0	5.62279283	0	4.43205791	0	0	0	0	0	0	2.17513239	2.70667749	0	1.56395351	6.13693426	0	0	0	0	0	0	0	0	0	0	0	0	0	6.84977439	0	0	0
aMIV	d10p2	FALSE	FALSE	2	neg	aMIV d10p2 neg	0	0	0	0	5.28594171	0	0	0	3.31251521	0	1.68369886	0	6.27686424	0	0	0	0	0	0	0	0	0	6.25383627	0.53634479	0	3.33462703	0	0	0	0	0	0	0	0	0	0	3.71781859	0	0	7.08280829	0	3.15694984	2.16023343
aMIV	d10p2	FALSE	FALSE	2	pos	aMIV d10p2 pos	0	0	0	0	3.32559481	3.03340454	0	0	2.44268224	0	4.82995375	1.00200226	2.89869864	0	5.25337649	0	0	0	0	0	0	0	4.64821984	0	0	2.5024092	0	3.91739805	0	0	0	0	0	0	0	0	6.47108087	0	0	7.17357947	0	0	0
aMIV	d10p2	FALSE	FALSE	2	neg	aMIV d10p2 neg	0	0	3.75369277	0	2.56920241	0	0	0	0	0	0	0	5.92803924	0	0	0	0	0	0	0	0	0	4.40447929	0	0	2.80991087	0	0	0	0	0	2.67953374	2.55728819	0	0	0	4.78139846	0	0	6.62034942	0	0	0
aMIV	d10p2	FALSE	FALSE	2	pos	aMIV d10p2 pos	0	0	0	0	0	4.01155165	0	0	4.70908208	0	0	0	7.01208319	2.58233728	6.07288181	0	0	0	0	0	0	0	0	0	0	5.6158634	0	0	0	0	0	0	1.70539872	0	2.91294461	0	5.42712528	0	0	5.79526127	0	0	3.90309008
aMIV	d10p2	FALSE	FALSE	2	neg	aMIV d10p2 neg	0	0	0	0	6.13682071	0	0	0	5.03804936	0	6.99764713	0	6.23545523	3.38069256	0	0	0	0	0	0	0	2.43946762	5.96472788	0	1.84167028	5.25740201	0	0	0	0	0	2.92070234	0	0	0	0	6.91256933	0	0	4.32694885	0	0	0
aMIV	d10p2	FALSE	FALSE	2	neg	aMIV d10p2 neg	0	0	4.14013546	0	6.17687112	0	0	0	3.71867817	0	0	0	6.02602773	0	0	0	0	0	0	0	0	0.86341273	4.89963665	0	0	4.77682307	0	0	2.35468008	0	0	0	0	0	0	0	0	3.77763664	0	7.48887546	0	5.13156986	3.39655645
aMIV	d10p2	FALSE	FALSE	2	neg	aMIV d10p2 neg	0	0	0	0	6.40735428	0	0	0	4.92931681	0	0	0	7.88712076	0	0	0	0	0	0	0	3.97177017	1.9084533	4.15432147	0	0	4.06590053	0	0	0	0	0	0	1.95223069	0	0	0	7.59575365	0	0	6.82740395	0	0	0
aMIV	d10p2	FALSE	FALSE	2	neg	aMIV d10p2 neg	0	0	4.8018024	3.19260852	1.64026039	0	0	0	5.11914782	0	6.31486595	0	3.86255713	0	0	0	0	0	0	0	0	0	0	3.82840234	0	4.21841316	0	0	0	0	0	0	0	0	2.43484709	0	7.7608569	0	0	6.43959113	0	0	3.19912754
aMIV	d10p2	FALSE	FALSE	2	pos	aMIV d10p2 pos	0	0	3.39672098	0	0	0	0	0	2.67653237	0	0	1.03673378	6.50279685	0	2.6953751	0	0	0	0	0	0	0	0	0	0	4.99076082	0	5.47713566	0	0	0	0	0	0	0	0	5.08374482	0	0	6.84018835	0	0	0
aMIV	d10p2	FALSE	FALSE	2	neg	aMIV d10p2 neg	0	0	0	0	5.77546115	5.86192319	0	0	0	0	0	0	6.60461819	0	0	0	0	0	0	0	2.5542937	1.56695546	5.48066477	0	0	5.09134292	0	0	4.92684136	0	4.12997511	0	0	0	0	0	0	0	0	5.38526432	0	6.47714264	1.98942596
aMIV	d10p2	FALSE	FALSE	2	pos	aMIV d10p2 pos	0	0	0	0	0	0	0	0	3.30753209	0	0	0.8112969	5.43002286	1.96181763	6.15118891	0	0	0	0	0	0	0	2.8777591	0	0	4.88553559	0	1.31031946	0	0	0	0	0	0	0	0	6.33139576	0	0	3.72718461	0	0	0
aMIV	d10p2	FALSE	FALSE	2	pos	aMIV d10p2 pos	0	0	3.04708102	0	0	2.08952597	0.58435979	0	4.35957644	0	3.90306054	0	4.67281723	0	6.07180104	0	0	0	0	0	0	0	7.03872606	0	2.72513114	4.53313127	0	0	0	0	0	0	0	0	0	0	6.12256843	0	0	6.52435647	0	0	0
aMIV	d10p2	FALSE	FALSE	2	pos	aMIV d10p2 pos	0	0	5.82597857	0	0	0	0	0	3.4526024	2.93723816	5.01513786	0	6.83106978	0	5.80613139	0	0	0	0	0	0	0	4.9160365	4.66815914	0	3.86016905	0	0	0	0	0	0	0	0	0	0	4.52648955	0	0	5.59855968	0	0	0.24131321
aMIV	d10p2	FALSE	FALSE	2	pos	aMIV d10p2 pos	0	0	0	0	0	0	0	0	0	0	0	0	3.88177389	0	5.27782742	0	0	0	0	0	0	0	0	0	0	2.47154007	0	0	0	0	0	0	1.97336334	0	3.3993292	0	5.6719208	0	0	4.43494194	0	0	1.01408772
aMIV	d10p2	FALSE	FALSE	2	pos	aMIV d10p2 pos	0	0	1.23642563	0	0	0	0	0	4.00933063	0	2.69820285	0	6.7945779	0	6.17088613	0	0	0	0	0	0	0	5.57559263	0	0	5.20129979	0	2.58085059	2.15047647	0	0	0	1.17751164	0	0	0	6.34370753	0	0	6.06852097	0	0	2.01171553
aMIV	d10p2	FALSE	FALSE	2	neg	aMIV d10p2 neg	0	0	3.57744288	2.18318894	5.68540703	0	0	0	6.01681446	0	6.39224967	0	7.03758162	0	0	0	0	0	0	0	4.12095726	0	6.93347401	0	0	6.0505588	0	2.99666704	0	0	0	3.99300306	0	0	0	0	4.05289912	0	0	6.41436807	0	2.74690592	2.59718071
aMIV	d10p2	FALSE	FALSE	2	pos	aMIV d10p2 pos	0	0	0	0	0	0	0	0	0	4.0081526	0	0	4.65716003	0	5.75920397	0	0	0	0	0	0	0	0	0	0	0	0	3.0053099	0	0	0	0	0	0	0	0	6.78103149	0	0	4.25234615	0	0	1.95355726
aMIV	d10p2	FALSE	FALSE	2	neg	aMIV d10p2 neg	0	0	0	2.17106211	4.43839669	2.96604437	0	0	0	6.32625439	5.62356217	0	7.60896743	0	0	0	0	4.33427719	0	0	0	1.75536341	6.87529004	3.10118253	3.71014624	5.77904365	0	0	5.57974609	0	0	0	0	0	0	0	0	0	0	4.90668086	0	0	0
aMIV	d10p2	FALSE	FALSE	2	neg	aMIV d10p2 neg	0	0	0	0	6.15156528	0	0	0	4.25273796	0	6.57826399	0	5.63605525	0	0	0	0	0	0	0	0	0	5.1776299	0	0	6.32504916	0	0	0	0	0	0	0	0	4.46784455	0	5.83170675	0	0	6.00868319	3.73382321	0	0
aMIV	d10p2	FALSE	FALSE	2	neg	aMIV d10p2 neg	0	0	2.91835126	0	3.55656976	4.81075672	0	0	0	0	4.21043365	0	6.28822163	0	0	0	0	0	0	0	0	0	4.00286441	0	0	5.03162376	0	2.54808121	0	0	0	0	0	0	0	0	0	0	0	6.32636312	0	0	2.38608558
aMIV	d10p2	FALSE	FALSE	2	neg	aMIV d10p2 neg	0	0	1.84074777	0	5.91861911	0	0	0	3.25114447	0	0	0	5.79509982	0	0	0	0	0	0	0	0	0	6.52486852	0	0	6.21915522	0	0	0	0	0	0	0	0	0	0	0	0	0	6.94270192	0	0	0
aMIV	d10p2	FALSE	FALSE	2	pos	aMIV d10p2 pos	0	0	0	0	3.7626191	0	0	0	5.63696531	0	0	0.82590439	6.05324034	0	5.12679203	0	0	0	0	0	0	0	3.49469304	0	3.5030265	2.76773964	0	3.17380999	0	0	0	0	3.53328301	0	0	0	5.2142679	0	0	4.65349081	0	0	0
aMIV	d10p2	FALSE	FALSE	2	pos	aMIV d10p2 pos	0	0	0	0	0	0	0	0	0	0	0	0	5.74190601	0	4.60231559	0	0	0	0	0	0	0	3.93222273	0	0	5.08747677	0	4.14046648	0	0	0	0	1.88260281	0	0	0	6.47517695	0	0	5.13677709	0	0	0
aMIV	d10p2	FALSE	FALSE	2	pos	aMIV d10p2 pos	4.67353462	0	0	0	0.70963531	0	0	0	5.19323717	0	0	0	3.26627453	2.76925524	3.64893731	0	0	0	0	0	0	0	3.50529079	0	0	4.97858313	0	2.12702641	0	0	0	0	4.3175511	0	0	0	6.1680358	0	0	7.20789162	4.23951359	0	0
aMIV	d10p2	FALSE	FALSE	2	neg	aMIV d10p2 neg	0	0	0	0	5.57808712	0	0	0	4.3450317	0	4.26102583	0	6.35837631	0	0	0	0	0	0	0	0	1.89946173	6.17861299	0	0	5.0402007	0	0	0	0	0	0	0	0	0	0	6.82937019	3.33062274	0	7.84543361	0	0	0
aMIV	d10p2	FALSE	FALSE	2	pos	aMIV d10p2 pos	0	0	3.79829674	0	3.99385764	3.44525887	0	0	0	0	0	0	4.69015445	0	4.44623072	0	0	0	0	0	0	0	3.65195557	0	0	4.74226332	0	0	0	0	0	0	0	0	0	0	6.85444035	0	0	6.66724808	0	0	0
aMIV	d10p2	FALSE	FALSE	2	neg	aMIV d10p2 neg	0	0	2.78565658	0	4.57753531	2.54199558	0	0	4.07121949	0	0	0.16754029	5.07928333	0	0	0	0	0	0	0	0	0	3.89850263	0	0	5.92738871	0	0	0	0	0	0	0.76875072	0	0	0	4.99589802	0	0	7.07931333	0	0	0.46008989
aMIV	d10p2	FALSE	FALSE	2	neg	aMIV d10p2 neg	0	0	5.22324797	0	5.15090986	0	0.56767036	0	3.16466114	4.69844722	4.35576756	0	4.80932916	0	0	0	0	0	0	0	0	0	6.53175277	0	0	3.94791559	0	0	0	0	0	0	2.47377554	0	2.75719143	0	0	0	0	6.67316902	0	0	0
aMIV	d10p2	FALSE	FALSE	2	neg	aMIV d10p2 neg	0	0	0	1.6159281	4.57668621	0	0	0	1.15861972	0	5.08204138	0	6.88328121	0	0	0	0	0	0	0	0	0	3.81801655	0	0	4.18463941	0	0	0	0	0	0	1.37573408	0	0	0	5.41448371	0	0	6.1246791	0	0	0
aMIV	d10p2	FALSE	FALSE	2	neg	aMIV d10p2 neg	0	0	3.16071584	0	5.48835132	0	0	0	5.41365096	0	0	0	3.590151	0	0	0	0	0	0	0	0	0	3.51612729	0	0	5.28551621	0	0	4.52746198	0	0	0	0	0	0	0	0	0	0	6.2856855	0	0	0
aMIV	d10p2	FALSE	FALSE	2	neg	aMIV d10p2 neg	0	0	3.37324481	0	5.13118115	0	1.39216155	0	3.21582006	0	0	0	5.44542783	0	0	0	0	3.06953336	0	0	0	0	2.91281335	0	0	5.50202092	0	0	0	0	4.59181557	0	3.45725641	0	0	0	0	0	0	6.42146812	0	5.36777408	3.1338433
aMIV	d10p2	FALSE	FALSE	2	neg	aMIV d10p2 neg	0	0	0	0	3.19881962	0	0	0	3.55482982	0	0	0	6.19362455	0	0	0	0	0	0	0	0	3.51928379	5.65648467	0	0	5.19552729	0	0	0	0	0	0	2.78579551	0	2.6556435	3.69186875	7.4109781	0	3.18042664	5.35255623	0	0	2.14575597
aMIV	d10p2	FALSE	FALSE	2	pos	aMIV d10p2 pos	0	0	4.07734995	1.12896682	0	3.57435753	0	0	4.5271866	4.06989061	0	0	6.28039122	0	5.57095648	0	0	0	0	0	0	0	0	0	0	3.60432142	0	3.33833795	0	0	0	0	0	0	0	0	2.25835676	0	0	6.33587887	0	0	0
aMIV	d10p2	FALSE	FALSE	2	neg	aMIV d10p2 neg	0	0	4.32447283	0	6.78194582	1.78973147	0	0	0	0	0	0	6.62974363	0	0	0	0	0	0	0	0	0	5.29737713	0	0	5.42841	0	0	0	0	0	2.18542957	2.37849005	0	0	0	0	4.11350922	0	7.1079103	0	7.36559915	0
aMIV	d10p2	FALSE	FALSE	2	neg	aMIV d10p2 neg	0	0	4.59163612	0	5.20119982	0	0.00723609	0	1.32678544	0	3.96316084	0	3.51668199	0	0	0	0	0	0	0	0	0	0	0	2.06395138	4.25796982	0	0	0	0	0	1.08897385	0	0	0	0	4.17564268	0	0	6.45230449	2.57254648	0	0
aMIV	d10p2	FALSE	FALSE	2	pos	aMIV d10p2 pos	0	0	3.42455405	0	5.60057108	3.53330981	0	0	3.37708956	0	5.11866331	0	4.86636927	0	3.12864168	0	0	0	0	0	0	0	5.8316463	0	0	4.97777487	0	0	3.58680958	0	4.22932226	0	0	0	0	0	0	0	0	6.01269553	0	3.16664428	2.4297637
aMIV	d10p2	FALSE	FALSE	2	neg	aMIV d10p2 neg	0	0	0	0	3.83159578	0	0	0	3.27000814	0	0	0	5.37894972	0	0	0	0	0	0	0	0	0	6.38545349	0	0	3.75091936	0	0	0	0	7.76942853	0	0.18416193	0	0	0	0	0	0	6.60114681	0	4.19504498	0
aMIV	d10p2	FALSE	FALSE	2	neg	aMIV d10p2 neg	0	0	3.43924094	0	4.06789148	3.07129326	0	0	2.07362517	0	4.84108624	0	5.93929922	0	0	0	0	0	0	0	0	2.45216608	4.24149844	0	0	5.06027245	0	0	0	0	0	0	1.34938173	0	0	0	6.39949824	0	0	5.74170119	3.48962077	0	1.3933948
aMIV	d10p2	FALSE	FALSE	2	pos	aMIV d10p2 pos	0	0	5.78474039	0	6.16135681	0	0	0	2.870493	0	5.63856351	0	5.43896867	0	4.24575139	0	0	0	0	0	0	0	6.0836824	0	2.63438517	4.57571652	0	0	0	0	0	0.59897771	4.68751752	0	0	0	0	0	0	7.24075117	4.02234133	0	0
aMIV	d10p2	FALSE	FALSE	2	neg	aMIV d10p2 neg	0	0	0	0	5.57801209	0	0	0	5.6105886	0	0	0	6.84253798	0	0	0	4.06829727	0	0	0	4.3718136	2.67233979	6.00527419	0	0	0	0	4.03718899	0	0	0	2.27249841	0	0	3.1611356	0	7.17800995	0	0	7.5313445	3.70363483	0	0
aMIV	d10p2	FALSE	FALSE	2	neg	aMIV d10p2 neg	0	0	5.37719175	0	7.06601481	3.09058352	2.00582949	0	5.55634206	0	6.09162151	0	7.33126369	0	0	0	0	0	0	0	0	0	7.69043129	0	2.62070192	5.34065582	0	0	0	0	0	0	0	0	0	0	4.63136889	3.57768074	0	8.29666161	0	0	4.22727452
aMIV	d10p2	FALSE	FALSE	2	pos	aMIV d10p2 pos	0	0	3.56786272	0	0	0	0	0	5.00987424	0	0	0	6.28935268	0	6.57460498	0	0	0	0	0	0	0	0	0	0	5.77563303	0	2.91187654	0	0	0.08929259	0	0	0	0	0	5.40196778	0.31854755	0	6.28618741	4.24391952	0	0
aMIV	d10p2	FALSE	FALSE	2	pos	aMIV d10p2 pos	0	0	2.93131462	2.05723423	3.29545452	0	0	0	4.04947664	4.3211461	4.41234487	0	4.14473593	0	6.04944858	0	0	0	0	3.84240448	0	0	0	0	0	4.37099302	0	3.52825923	0	0	0	0	1.58902605	0	0	0	5.88098438	0	0	6.80424744	0	0	0
aMIV	d10p2	FALSE	FALSE	2	pos	aMIV d10p2 pos	0	0	3.37751094	1.96745909	1.71827573	0	0	0	0	3.8646143	0	1.21566797	6.14784979	3.05523372	6.80780254	0	0	0	0	0	0	0	5.56685958	0	5.01401409	6.14845284	0	0	0	0	0	0	3.37510723	0	0	0	0	0	0	6.51134365	0	0	0
aMIV	d10p2	FALSE	FALSE	2	pos	aMIV d10p2 pos	0	0	1.68698474	0	1.36483209	0	0	0	4.12603609	0	0	0	5.87592183	0	4.60196486	0	0	0	0	0	0	0	3.35152505	0	0	5.4856197	0	1.78969758	0	0	0	0	0	0	0	0	0	0	0	6.05541795	0	0	0.73037071
aMIV	d10p2	FALSE	FALSE	2	neg	aMIV d10p2 neg	0	0	3.0866601	1.69900947	2.14926184	0	0	0	0	0	4.12672422	0	4.99589729	0	0	0	0	0	0	0	0	0	0	0	0	5.19110122	0	0	0	0	0	0	2.02711368	0	1.5798616	0	4.86188187	0	0	0	0	0	0
aMIV	d10p2	FALSE	FALSE	2	pos	aMIV d10p2 pos	0	0	3.3652395	0	2.5715598	0	0	0	3.82410967	3.9546192	0	0	6.2094397	0	6.04627275	0	0	0	0	0	0	0	0	0	0	5.1171752	0	2.32392188	0	0	0	0	0	0	3.64141733	0	4.29871327	0	0	0	0	0	0
aMIV	d10p2	FALSE	FALSE	2	pos	aMIV d10p2 pos	0	0	3.55934808	0	3.32242328	0	0	0	2.39203042	3.3403851	5.88104492	0	5.07713217	0	4.00108632	0	0	0	0	0	0	0	6.19005503	0	0	5.91862145	0	0	0	0	0	0	1.18927917	0	0	0	3.59918121	0	0	4.51871601	0	0	0
aMIV	d10p2	FALSE	FALSE	2	neg	aMIV d10p2 neg	0	0	2.67537515	0	4.96358498	0	0	0	0	0	4.61607559	0	4.69373246	0	0	0	0	0	0	0	0	0	3.65433787	0	0	2.73111283	0	0	4.86799262	0	0	0	0.16675087	0	0	0	0.21979913	2.83910947	0	5.03692299	0	4.08861935	0
aMIV	d10p2	FALSE	FALSE	2	neg	aMIV d10p2 neg	0	0	0	0	4.65807714	0	0	0	4.31170244	0	0	0.26803683	5.18932707	0	0	0	0	0	0	0	0	0	0	0	0	3.06083551	0	0	0	0	0	0	1.80334692	0	0	0	5.04542847	5.05620396	0	6.71053763	0	0	0
aMIV	d10p2	FALSE	FALSE	2	neg	aMIV d10p2 neg	0	0	0	0	5.07052812	0	0	0	0	4.93549106	5.40385574	0	5.74994912	0	0	0	0	0	0	0	3.83121965	0	5.08735898	0	0	4.2124581	0	2.97423337	0	0	0	0	0	0	0	0	6.68591244	0	0	6.76774754	0	0	1.6803742
aMIV	d10p2	FALSE	FALSE	2	neg	aMIV d10p2 neg	0	0	2.32652956	0	6.08728005	0	0.54039314	0	0	0	0	0	5.23717443	0	0	0	0	0	0	0	0	2.08403378	5.32488652	0	0	4.88767812	0	0	3.59627552	0	2.18934932	0	0	0	0	0	0	3.94334508	0	6.48640837	0	2.52689197	0
aMIV	d10p2	FALSE	FALSE	2	neg	aMIV d10p2 neg	0	0	0	0	0	0	0	0	4.25245565	0	0	0	4.69797594	0	0	0	0	0	0	0	0	2.12059419	0	0	0	5.84381336	0	3.16696105	0	0	0	0	0	0	0	0	0	0	0	2.83837594	0	0	0
aMIV	d10p2	FALSE	FALSE	2	neg	aMIV d10p2 neg	0	0	0	0	6.3317876	5.0643128	0	0	3.52461372	0	5.77319818	0	6.14075266	0	0	0	0	0	0	0	0	0	3.38413942	2.25139663	0	5.14351756	0	0	0	0	0	0	2.6751651	0	0	0	7.03721991	3.85402346	0	7.48846148	0	0	0.35072416
aMIV	d10p2	FALSE	FALSE	2	neg	aMIV d10p2 neg	0	0	4.77526897	2.11633615	5.07731677	0	0	0	4.05073419	0	0	0	6.46390241	0	0	0	0	2.70806811	0	0	0	0	3.88154061	0	0	4.17441145	0	0	0	0	0	0	0	0	0	0	5.68889973	0	0	6.28302467	0	0	0
aMIV	d10p2	FALSE	FALSE	2	neg	aMIV d10p2 neg	0	0	0	2.27511682	5.56601877	0	0	0	0	0	3.11659131	0	6.33020991	0	0	0	0	0	0	0	0	0.25340269	2.33194526	0	0	5.56469316	0	0	0	0	0	0	0	0	0	0	5.24496533	4.05932142	0	6.55867993	0	0	0
aMIV	d10p2	FALSE	FALSE	2	neg	aMIV d10p2 neg	0	0	0	0	5.10432853	0	0	0	2.47920893	0	0	0	3.91215288	0	0	0	0	0	0	0	3.71847657	0	4.37114127	0	0	5.45221607	0	0	0	0	0	0	0	0	0	0	0	0	0	6.98733114	0	5.43424685	0
aMIV	d10p2	FALSE	FALSE	2	neg	aMIV d10p2 neg	0	0	3.91473124	0	6.35102281	3.8012505	0.46328502	0	0	4.52536685	0	0	5.05188039	0	0	0	0	0	0	0	0	0	4.01833361	0	0	3.93752684	0	0	3.61616355	0	0	0	1.77729484	0	0	0	5.11527119	0	0	6.32213847	0	0	0
aMIV	d10p2	FALSE	FALSE	2	neg	aMIV d10p2 neg	0	0	6.40474529	0	7.62894408	0	0.250963	0	0	2.99561624	8.17405413	0	7.18779384	5.4026638	0	0	0	0	0	0	3.58527061	4.23548133	7.15690814	0	5.37601508	7.96442394	0	0	0	0	4.86886034	6.41897728	3.53958593	0	3.28228758	0	0	5.73748538	0	8.43429401	0	5.15234756	4.83073575
aMIV	d10p2	FALSE	FALSE	2	neg	aMIV d10p2 neg	0	0	0	0	5.43564929	3.95835388	0	0	4.06540085	0	0	0	5.14947918	0	0	0	0	0	0	0	0	0	0	0	0	6.05054947	0	2.86253941	0	0	0	0	0	0	0	0	6.03710642	4.09174364	0	5.43670029	0	0	2.66246782
aMIV	d10p2	FALSE	FALSE	2	pos	aMIV d10p2 pos	0	0	0	2.19889321	1.66215086	0	0	0	4.38106716	0	0	0	4.71070951	0	5.38601521	0	0	0	0	0	0	0	0	0	0	5.55783282	0	3.64830843	0	0	0	0	2.60186495	0	0	4.22655425	2.49876254	0	0	4.72811081	0	0	0
aMIV	d10p2	FALSE	FALSE	2	pos	aMIV d10p2 pos	0	0	2.36042012	0	2.77604306	3.45381372	0	0	3.00561682	0	0	0	3.77782006	0	4.94532369	0	0	0	0	0	0	0	0	0	0	5.15725465	0	2.51136641	0	0	0	0	0	0	0	0	3.48582392	0	0	6.0289928	0	0	0
aMIV	d10p2	FALSE	FALSE	2	pos	aMIV d10p2 pos	0	0	4.87646318	0	3.63404623	0	0	0	3.00060067	0	4.26203345	0	6.3942926	0	6.03000599	0	0	0	0	0	0	0	5.01126476	0	0	6.32068021	0	4.75563924	0	0	0	0	0	0	4.46363637	0	6.29090414	0	0	7.02569565	0	0	0
aMIV	d10p2	FALSE	FALSE	2	pos	aMIV d10p2 pos	0	0	2.93360462	0	5.53523472	0	0	0	4.02259252	0	4.44054777	0	6.42781448	0	3.62119794	0	0	0	0	0	0	0	5.73786647	0	0	4.82663976	0	0	0	0	0	0	0	0	2.01952747	0	6.76546184	0	0	6.2217406	0	0	2.20548322
aMIV	d10p2	FALSE	FALSE	2	pos	aMIV d10p2 pos	0	0	0	0	3.59531633	0	0	0	4.29374161	0	7.09929231	0	6.07966749	0	4.49171706	0	0	0	0	0	0	0	4.50395369	0	0	5.54821633	0	3.3954626	0	0	0	0	0	0	3.15347659	0	5.99491658	0	0	6.73247976	0	0	0
aMIV	d10p2	FALSE	FALSE	2	pos	aMIV d10p2 pos	0	0	0	0	3.19064187	0	0	0	5.39004719	0	0	0.23265951	6.70761158	0	6.29670573	0	0	0	0	0	0	0	4.84826753	0	0	5.28269934	0	4.02383618	0	0	0	0	0	0	3.52896313	0	6.20860428	0	0	4.70188811	3.78701897	0	0.65852948
aMIV	d10p2	FALSE	FALSE	2	neg	aMIV d10p2 neg	0	0	0	0	0	0	0	0	0	0	5.62373168	0	6.2834049	0	0	0	0	0	0	0	0	0	0	0	2.07454299	6.21854093	0	2.18516635	0	0	0	0	2.32306537	0	0	0	0	0	0	5.9380294	0	0	0
aMIV	d10p2	FALSE	FALSE	2	pos	aMIV d10p2 pos	0	0	0	0	4.12311222	0	0	0	3.11611545	0	4.39918892	0	3.92385609	0	4.06191464	0	0	0	0	0	0	1.97763726	5.1277822	0	0	4.7822102	0	0	0	0	0	0	0	0	0	0	6.06960764	0	0	4.81308238	0	0	0
aMIV	d10p2	FALSE	FALSE	2	pos	aMIV d10p2 pos	0	0	3.33174218	0	2.58782312	0	0	0	4.72149613	0	2.0446308	0	5.4149322	0	6.29830647	0	0	0	0	2.84403202	0	0	0	0	0	5.19942594	0	5.37585274	0	0	0	0	1.15879074	0	0	0	7.48923353	0	0	5.9464296	0	0	0
aMIV	d10p2	FALSE	FALSE	2	neg	aMIV d10p2 neg	0	0	2.18929721	3.27851907	5.01268346	0	0	0	2.31411245	0	0	0	5.9601991	0	0	0	0	0	0	0	0	0	5.5979991	0	0	4.61210367	0	0	0	0	0	0	0	0	3.02030615	0	0	0	0	4.20839641	0	0	0
aMIV	d10p2	FALSE	FALSE	2	neg	aMIV d10p2 neg	0	0	5.01104546	0	5.48676529	3.28164105	0	0	0	3.94786067	0	0	6.88564093	0	0	0	0	0	0	0	0	0	0	0	0	3.11588151	0	2.72579714	0	0	0	0	0	0	0	0	7.74413293	0	0	8.3190087	0	0	3.26011575
aMIV	d10p2	FALSE	FALSE	2	neg	aMIV d10p2 neg	0	0	2.44783085	0	5.09455443	0	0.3439489	0	3.52581772	0	0	0	6.06107841	0	0	0	0	0	0	0	0	0	3.06676347	0	2.12081185	5.39857693	0	0	0	0	0	0	3.43685548	0	0	0	4.87072694	0	0	7.43639693	0	0	0
aMIV	d10p2	FALSE	FALSE	2	neg	aMIV d10p2 neg	0	0	3.55535364	0	4.75579083	4.89762218	0	0	0	0	0	0	4.98667143	0	0	0	0	0	0	0	0	0	5.82729293	0	0	6.14385879	0	0	0	0	0	0	0	0	0	0	6.24363632	0	0	6.16784492	0	0	0
aMIV	d10p2	FALSE	FALSE	2	neg	aMIV d10p2 neg	0	0	0.15128906	0	5.26413087	0	0	0	3.22563935	0	0	0	4.43653739	0	0	0	0	0	0	0	0	0	4.07582699	0	0	4.85676029	0	0	2.6612155	0	0	0	2.5177265	0	4.00578051	0	0	0	0	6.23878324	0	0	0
aMIV	d10p2	FALSE	FALSE	2	pos	aMIV d10p2 pos	4.10396565	0	0	0	1.6200065	0	0	0	4.07328957	0	4.73386757	0	4.79769457	0	2.4382735	0	0	2.74886687	0	0	0	0	3.82665472	0	0	4.57644337	0	0	0	0	0	0	2.76758426	0	0	0	6.12744797	0	0	4.36220981	0	0	1.29445138
aMIV	d10p2	FALSE	FALSE	2	neg	aMIV d10p2 neg	0	0	4.91683409	0	5.80335837	0.80035937	0	0	5.0439009	4.67382631	0	0	5.72951898	0	0	0	0	0	0	0	0	0	0	0	0	5.61919744	0	0	0	0	0	0	0	0	0	0	7.57611411	0	0	6.54885914	0	0	0
aMIV	d10p2	FALSE	FALSE	2	pos	aMIV d10p2 pos	0	0	3.38589918	0	3.67832844	0	0	0	5.72953944	3.47888802	0	0	5.00739305	0	5.88389087	0	0	0	0	0	0	0	3.68539605	0	0	6.36683426	0	3.86525487	0	0	0	0	0	0	0	0	0	0	0	7.04548095	0	0	1.03270659
aMIV	d10p2	FALSE	FALSE	2	neg	aMIV d10p2 neg	0	0	0	0	0	0	0.24032931	0	0	0	4.67235473	0	2.26205312	0	0	0	0	0	0	0	0	0	2.20683863	0	0	0	0	0	0	0	7.48643092	0	0	0	2.00184677	0	4.24820634	0	0	6.85111638	0	5.1171447	0
aMIV	d10p2	FALSE	FALSE	2	pos	aMIV d10p2 pos	0	0	0	0	2.44727154	0	0	0	6.2074024	0	0	0	2.00481711	0	7.03520099	0	0	0	0	0	0	2.31415014	3.45098288	0	0	5.56122877	0	5.0985752	0	0	0	0	2.51773543	0	0	0	6.82320837	0	0	5.72679436	0	0	1.59710081
aMIV	d10p2	FALSE	FALSE	2	neg	aMIV d10p2 neg	0	0	0	0	4.69617889	0	0	0	4.91158769	0	5.7411938	0	6.5438209	0	0	0	0	0	0	0	0	0	3.04830204	0	0	2.19854721	0	0	0	0	0	0	0	0	0	0	6.12084952	0	0	7.07457767	0	0	0
aMIV	d10p2	FALSE	FALSE	2	neg	aMIV d10p2 neg	0	0	3.13952434	0	6.54127186	0	2.89403262	0	3.25631337	0	6.3196014	0	6.36640287	0	0	0	0	0	0	0	2.72934272	0	7.9978091	0	0	7.18687907	0	0	4.49915243	0	5.54409856	2.06098628	2.02998313	0	0	0	0	0	0	5.22695231	4.27217665	7.03047716	0
aMIV	d10p2	FALSE	FALSE	2	neg	aMIV d10p2 neg	0	0	0	0	5.87608936	3.62488267	0	0	5.27684092	0	5.63302136	0	7.30627186	0	0	0	0	0	0	0	0	0	4.32150172	0	0	5.30408024	0	0	0	0	0	0	0	0	3.03158522	2.98416275	0	0	0	7.36567838	0	0	0
aMIV	d10p2	FALSE	FALSE	2	pos	aMIV d10p2 pos	0	0	5.11146884	4.46627207	3.03212785	0	0	0	5.81944001	0	0	0	6.23593572	0	7.4931375	0	0	0	0	0	0	0	4.42295921	0	4.52874295	7.14382676	0	5.46352389	0	0	0	0	2.31023599	0	3.68813334	0	7.47072487	0	0	6.87409427	0	0	0
aMIV	d10p2	FALSE	FALSE	2	neg	aMIV d10p2 neg	5.32241023	0	3.0882019	0	6.74458038	4.38499135	2.00647843	0	5.62796983	0	5.63946565	0	5.8631874	0	0	0	0	0	0	0	0	0	0	0	0	5.49408671	0	0	0	0	0	0	0	0	0	0	7.73843851	0	0	7.18067264	0	0	5.00977978
aMIV	d10p2	FALSE	FALSE	2	pos	aMIV d10p2 pos	0	0	2.82034298	0	0	0	0	0	5.67892861	0	0	0	6.83948839	0	4.68237267	0	0	0	0	0	0	0	4.42275197	0	0	6.16057728	0	4.37230497	0	0	0	0	2.72475219	0	5.01068994	0	0	0	0	6.49459638	0	0	2.13415998
aMIV	d10p2	FALSE	FALSE	2	pos	aMIV d10p2 pos	0	0	4.88965612	3.80752499	0	0	0	0	5.76078565	0	5.2831905	0	5.49599723	0	6.10277443	0	0	0	0	0	0	0	5.00036691	0	3.27353506	4.14290346	0	4.13537797	0	0	0	0	0	0	0	0	5.09704741	0	0	5.79828486	0	0	3.28292526
aMIV	d10p2	FALSE	FALSE	2	neg	aMIV d10p2 neg	5.31051848	0	0	0	5.22422258	4.5522029	0	0	4.11751318	0	0	0	7.4258448	0	0	0	0	0	0	0	0	0	6.64027103	0	0	7.65382474	0	3.07498421	0	0	0	0	0	0	4.56779107	0	4.38032464	0	0	7.92816198	0	0	1.67195766
aMIV	d10p2	FALSE	FALSE	2	pos	aMIV d10p2 pos	0	0	0	3.37329546	6.42410918	0	0	0	0	0	7.1293851	0	7.94459233	0	4.9905533	0	0	0	0	0	0	0	7.34005871	0	0	7.2068316	0	0	0	0	0	0	0	0	4.57487087	0	8.2629061	0	0	7.49694763	0	0	2.45890496
aMIV	d10p2	FALSE	FALSE	2	pos	aMIV d10p2 pos	0	0	0	4.02284004	6.97301826	0	0	0	6.05214106	0	7.94975964	0	5.28092958	0	4.95978386	0	0	0	0	0	0	0	4.85167278	5.57247879	0	6.41588336	0	5.04554942	0	0	0	0	2.72543328	0	3.96475479	0	7.5584846	0	0	7.09381282	0	0	0
aMIV	d10p2	FALSE	FALSE	2	pos	aMIV d10p2 pos	0	0	0	0	6.5610692	4.27983616	0	0	4.37511148	3.57735874	4.52818835	4.13336515	8.09501884	0	4.59703105	0	0	0	0	0	0	0	6.70987717	0	0	6.57807852	0	0	0	0	0	0	0	0	3.1899273	0	5.73425169	0	0	5.98687015	0	0	0
aMIV	d10p2	FALSE	FALSE	2	pos	aMIV d10p2 pos	0	0	4.28500626	0	0	0	0	0	4.84534606	0	0	0	6.77574479	0	6.33572857	0	0	0	0	0	0	0	2.87726964	0	0	5.61286129	0	0	0	0	0	0	0	0	3.38552105	0	6.07006535	0	0	7.11989522	0	0	0
aMIV	d10p2	FALSE	FALSE	2	pos	aMIV d10p2 pos	0	0	0	0	6.35935519	0	0	0	4.98284718	0	5.42859806	0	5.50107563	0	4.75555574	0	0	3.71663201	0	0	0	2.92629798	4.56239543	0	0	5.48836441	0	3.23269723	0	0	0	0	0	0	0	0	4.33265592	0	0	7.04575745	0	0	2.1487069
aMIV	d10p2	FALSE	FALSE	2	pos	aMIV d10p2 pos	0	0	0	0	6.65318659	0	0	0	5.93908292	0	8.02283709	0	5.93618555	0	5.54022838	0	0	0	0	0	0	0	6.48607824	0	0	3.71180789	0	0	0	0	0	0	0	0	0	0	6.51040012	0	0	8.12405644	0	0	0
aMIV	d10p2	FALSE	FALSE	2	neg	aMIV d10p2 neg	0	0	0	3.46954439	7.44298538	0	0	0	5.50165625	0	5.42574138	0	7.46357534	0	0	0	0	0	0	0	4.29283764	0	7.19169917	0	0	7.44966729	0	0	0	0	0	0	2.37020718	0	0	0	0	0	0	8.79120371	0	0	4.87586497
aMIV	d10p2	FALSE	FALSE	2	pos	aMIV d10p2 pos	0	0	5.40440573	0	6.05101783	2.41680257	1.23481252	0	5.12353256	0	5.18498683	0	6.38164412	0	7.80662642	0	0	0	0	0	0	0	0	0	0	4.53682115	0	4.32059319	4.74032729	0	0	0	2.29725211	0	0	0	7.91150827	0	0	7.31445767	0	0	3.5906064
aMIV	d10p2	FALSE	FALSE	2	pos	aMIV d10p2 pos	0	0	3.3086704	0	5.07720417	0	0	0	6.29677649	0	0	0	6.2902813	0	4.62799298	0	0	0	0	0	0	3.84959146	3.7455216	0	0	6.31013967	0	0	1.55194403	0	0	0	3.06935349	0	4.59836094	0	7.2672081	0	0	8.42310406	0	0	0
aMIV	d10p2	FALSE	FALSE	2	pos	aMIV d10p2 pos	0	0	0	3.64869461	6.80947056	0	0	0	5.73847901	0	7.22860042	0	5.21436876	0	5.34025319	0	0	0	0	0	0	0	3.67986803	0	0	5.79777942	0	0	0	0	0	0	0	0	4.08137015	0	7.08217603	0	0	7.41905915	0	0	3.17521556
aMIV	d10p2	FALSE	FALSE	2	pos	aMIV d10p2 pos	0	0	3.93570547	0	4.24688177	0	0	0	0	5.10924638	0	0	6.6667239	0	4.65476866	0	0	0	0	0	0	0	4.06015689	0	0	5.75905199	0	0	0	0	0	0	0	0	3.2503666	0	4.45603344	0	0	5.9434113	0	0	1.49169944
aMIV	d10p2	FALSE	FALSE	2	pos	aMIV d10p2 pos	0	0	0	0	0	0	0	0	4.06385957	0	0	1.57847209	6.76920525	0	6.88096529	0	0	0	0	0	0	0	0	0	0	0	0	4.18024767	0	0	0	0	3.05384854	0	3.31856754	0	6.53048863	0	0	6.50702693	0	0	0
aMIV	d10p2	FALSE	FALSE	2	pos	aMIV d10p2 pos	0	0	0	3.02254684	0	0	0	0	5.07639346	0	0	0	6.72155444	0	6.23142208	0	0	0	0	0	0	3.25015369	0	0	0	5.53186008	0	5.76053747	0	0	0	0	0	0	3.70036295	0	5.84066768	0	4.41886655	6.72294695	0	0	0
aMIV	d10p2	FALSE	FALSE	2	pos	aMIV d10p2 pos	0	0	3.13117001	0	2.64161646	0	0	0	3.3499672	0	0	0	5.76684801	2.71109837	7.03102481	0	0	0	0	0	0	3.08011426	3.82366607	0	6.59373384	6.4452959	0	3.68289639	0	0	0	0	0	0	3.3747792	0	6.80122663	0	0	7.06831099	0	0	0
aMIV	d10p2	FALSE	FALSE	2	pos	aMIV d10p2 pos	0	0	4.14607773	2.63223397	2.22810314	0	0	0	6.36517651	0	0	0	6.24290601	0	4.49327957	0	0	0	0	0	0	0	0	0	0	5.54174714	0	3.41030288	0	0	0	0	0	0	4.60328856	0	0	0	0	6.11188233	0	0	0
aMIV	d10p2	FALSE	FALSE	2	pos	aMIV d10p2 pos	0	0	4.86781152	4.69896399	7.43337456	0	0	0	5.53975983	5.8652899	5.38292458	0	4.29802729	0	5.13104674	0	0	0	0	0	0	0	4.16068714	0	3.98492107	7.7711159	0	0	0	0	0	0	0	0	0	0	8.56603547	0	0	6.60823613	0	0	0
aMIV	d10p2	FALSE	FALSE	2	pos	aMIV d10p2 pos	0	0	0	0	4.0641533	0	0	0	6.63542951	0	0	2.25690194	5.24054972	0	6.13010577	0	0	0	0	0	0	0	0	0	0	5.8216957	0	3.29348674	0	0	0	0	3.07390795	0	3.72306267	0	0	0	0	6.58590377	0	0	3.14631082
aMIV	d10p2	FALSE	FALSE	2	pos	aMIV d10p2 pos	0	0	0	4.28861273	0	0	0	0	6.05102559	5.2369241	0	0	7.15275972	0	7.60434625	0	0	0	0	0	0	0	5.29981086	0	0	6.27396593	0	3.02654121	0	0	0	0	0	0	0	0	7.57139385	0	0	7.40065206	0	0	0
aMIV	d10p2	FALSE	FALSE	2	pos	aMIV d10p2 pos	0	0	5.98566484	3.75051831	5.86997431	0	0	0	6.41736967	0	0	2.29992739	7.55152803	0	6.0736298	0	0	0	0	0	0	0	4.26117013	0	0	5.70055265	0	4.54404652	0	0	0	0	3.93206001	0	4.4553954	0	7.99448177	0	0	7.3051619	0	0	3.19492493
aMIV	d10p2	FALSE	FALSE	2	pos	aMIV d10p2 pos	0	0	0	0	4.57067029	0	0	0	6.06471765	0	0	0	6.28664876	0	6.77598345	0	0	0	0	0	0	0	4.25117719	0	3.88864717	4.81304402	0	5.88505001	0	0	0	0	0	0	4.41774692	0	7.58651678	0	0	7.13404687	0	0	0
aMIV	d10p2	FALSE	FALSE	2	pos	aMIV d10p2 pos	0	0	0	5.04763256	0	0	0	0	6.73916937	5.30023925	0	0	4.17455066	0	7.78002337	0	0	0	0	0	0	0	6.2538425	0	0	6.20691207	0	5.59372489	0	0	0	0	0	0	0	0	5.0150781	0	0	8.23601562	0	0	0
aMIV	d10p2	FALSE	FALSE	2	pos	aMIV d10p2 pos	0	0	4.03376558	0	5.07442604	6.2000838	0	0	5.23901416	0	5.63489602	0	7.10698695	0	6.87520349	0	0	0	0	0	0	0	0	0	0	5.43721363	0	0	0	0	0	0	3.02130502	0	0	0	6.08721651	0	0	7.33410999	0	0	2.63145711
aMIV	d10p2	FALSE	FALSE	2	pos	aMIV d10p2 pos	0	0	5.208061	0	0	3.49304649	0	0	4.78772604	0	0	0	5.45513718	0	6.80974544	0	0	0	0	0	0	0	6.32938604	0	0	6.31882773	0	2.9503566	0	0	0	0	2.73938704	0	0	0	5.6247712	0	0	6.18482145	0	0	4.33398831
aMIV	d10p2	FALSE	FALSE	2	pos	aMIV d10p2 pos	0	0	5.21147604	1.01417889	0	0	0	0	5.42546231	0	0	0	6.73006994	0	7.01643099	0	0	0	0	0	0	0	0	0	0	5.16328505	0	3.18342772	0	0	4.42985373	0	3.50626243	0	0	0	5.16958992	0	0	6.25670893	0	0	2.07449473
aMIV	d10p2	FALSE	FALSE	2	pos	aMIV d10p2 pos	0	0	2.59389013	0	2.51841175	2.94934568	0	0	4.81291201	0	4.86056197	0	8.03830586	0	5.55581306	0	0	0	0	0	0	0	5.97916185	0	0	5.7440672	0	5.08020515	0	0	0	0	0	0	0	0	5.87120888	0	0	7.36992004	0	0	3.56763549
aMIV	d10p2	FALSE	FALSE	2	pos	aMIV d10p2 pos	0	0	0	5.59958897	4.37448324	0	0	0	3.08935131	0	0	0	6.77414739	0	6.57723781	0	0	0	0	0	0	0	6.24657514	0	0	6.59314886	0	0	0	0	0	0	0	0	0	0	5.35526767	0	0	7.05516359	0	0	0
aMIV	d10p2	FALSE	FALSE	2	neg	aMIV d10p2 neg	0	6.69152829	0	4.62340036	5.79881426	0	0	0	4.23794213	0	6.18043486	0	6.98550134	0	0	5.47539233	0	0	0	0	0	0	4.22230602	0	0	6.24542044	0	0	3.06552194	0	0	0	0	0	0	3.60392338	0	0	0	5.8745632	0	0	4.4731134
aMIV	d10p2	FALSE	FALSE	2	neg	aMIV d10p2 neg	0	0	0	0	6.70088786	0	1.40530373	0	4.40700869	0	0	0	6.7589416	0	0	0	0	0	0	0	0	0	6.65472685	0	0	6.19657565	0	0	0	0	0	0	0	0	0	0	9.10257393	0	0	7.96828518	0	0	4.78823734
aMIV	d10p2	FALSE	FALSE	2	pos	aMIV d10p2 pos	0	0	3.20289466	0	0	0	0	0	4.20562563	5.16121415	4.62339329	3.45822314	6.48125006	0	6.91712725	0	0	0	0	0	0	3.67424111	4.58416104	0	0	5.68349851	0	2.03477912	0	0	0	0	0	0	0	0	7.57236925	0	0	6.90457744	0	0	4.39798753
aMIV	d10p2	FALSE	FALSE	2	pos	aMIV d10p2 pos	0	0	6.65247973	1.12935665	0	0	0	0	0	0	0	0	7.08817839	0	6.87282666	0	0	0	0	0	0	3.96562395	0	0	0	3.52321097	0	0	0	0	0	0	0	0	4.45005027	0	5.51588072	0	0	6.78733445	0	0	0
aMIV	d10p2	FALSE	FALSE	2	pos	aMIV d10p2 pos	0	0	0	0	4.62802625	4.68008964	0	0	0	0	0	0	5.62509946	0	6.70613592	0	0	0	0	0	0	0	4.32537756	0	0	6.44893395	0	5.27497977	0	0	0	0	0	0	0	0	7.0538546	0	0	6.55780356	0	0	0
aMIV	d10p2	FALSE	FALSE	2	pos	aMIV d10p2 pos	0	0	5.85592378	0	0	0	0	0	6.89974599	0	0	0	8.02834023	0	7.34767102	0	0	0	0	0	0	0	5.58082838	0	5.16336967	6.59579987	0	7.74252492	0	0	5.6197561	0	4.22273696	0	4.75182017	0	7.46283446	0	0	8.57166178	0	0	0
aMIV	d10p2	FALSE	FALSE	2	pos	aMIV d10p2 pos	0	0	0	0	4.11440313	0	0	0	5.05454614	0	0	0	6.20735618	0	7.25770612	0	0	0	0	4.8543176	0	0	5.6891493	0	0	6.57056896	0	0	3.17622941	0	0	0	2.30727444	0	0	0	0	0	0	6.46091396	0	0	0
aMIV	d10p2	FALSE	FALSE	2	neg	aMIV d10p2 neg	4.2235529	0	0	0	6.62675698	0	0	0	3.8919688	0	7.21640465	0	6.25361286	0	0	0	4.60260268	0	0	0	0	1.71532487	6.35709893	0	0	5.81195776	0	0	0	0	0	0	0	0	0	0	0	0	0	7.22384296	0	0	0
aMIV	d10p2	FALSE	FALSE	2	pos	aMIV d10p2 pos	0	0	0	0	4.90322508	0	0	0	4.41830317	0	0	0	6.30270376	0	5.84119731	0	0	0	0	0	4.17855413	0	7.25678361	0	0	6.60824757	0	0	3.64484596	0	0	3.06223755	0.45452448	0	0	0	7.766876	0	0	7.72292155	0	0	3.45132481
aMIV	d10p2	FALSE	FALSE	2	pos	aMIV d10p2 pos	0	0	0	0	3.84905089	0	0	0	6.60624664	4.78121018	0	0	5.35111762	2.48088548	7.75855671	0	0	0	0	0	0	0	0	0	0	4.16443039	0	3.61914101	0	0	0	0	0	0	0	0	6.86542432	0	0	5.86394068	0	0	0
aMIV	d10p2	FALSE	FALSE	2	pos	aMIV d10p2 pos	0	0	0	3.88134855	7.08203088	0	0	0	7.17021024	0	0	0	6.64915988	0	7.57240691	0	4.41064139	0	0	0	0	4.60837275	7.94393118	0	3.74152872	6.62824506	0	5.1943564	0	0	0	0	3.41453637	0	4.31237614	0	5.62353101	0	0	7.16635845	0	0	5.42897515
aMIV	d10p2	FALSE	FALSE	2	pos	aMIV d10p2 pos	0	0	0	2.12258092	5.62913541	5.25534356	0	0	6.93531312	0	6.58792197	0	5.41839104	1.34516315	6.59892249	0	5.86245905	0	0	0	0	0	6.68313452	0	0	6.31044773	0	4.08571433	0	0	0	0	2.30731025	0	3.95741351	0	6.58738469	0	0	7.77677908	0	0	3.95485892
aMIV	d10p2	FALSE	FALSE	2	neg	aMIV d10p2 neg	0	0	0	0	4.68330647	0	0	0	4.01708203	0	0	0	4.96896801	0	0	0	0	0	0	0	0	0	4.07123232	0	0	5.13294011	0	0	3.59235741	0	0	0	0	0	0	0	6.10026201	0	0	6.49137923	0	0	3.53775497
aMIV	d10p2	FALSE	FALSE	2	pos	aMIV d10p2 pos	0	0	5.81995939	0	0	4.46838405	0	0	5.28480116	4.25315897	3.10211715	0	5.29046619	0	8.98481824	0	0	0	0	0	0	0	0	4.74283302	0	7.06379288	0	0	3.6256374	0	0	0	3.3371769	0	0	0	5.45259402	0	0	5.39162859	0	0	5.48121267
aMIV	d10p2	FALSE	FALSE	2	pos	aMIV d10p2 pos	0	4.57825057	4.92279589	4.80661213	3.37557771	4.00253192	0	0	7.01599868	0	0	0	6.46852174	0	7.48027557	0	0	0	0	0	0	3.11467812	4.42750871	0	3.53821904	5.08957168	0	6.35657098	0	0	0	0	2.27198781	0	0	2.05834878	6.40859383	0	0	8.1471639	0	0	0
aMIV	d10p2	FALSE	FALSE	2	pos	aMIV d10p2 pos	0	0	5.90337727	0	5.73374791	5.00776135	1.52931818	0	6.62419495	0	6.23284722	0	6.67347578	0	5.13885561	0	0	0	0	0	0	0	5.44673969	0	0	5.38411958	0	0	0	0	0	0	0	0	4.79158902	0	6.42708982	0	0	8.44443803	0	0	3.34244761
aMIV	d10p2	FALSE	FALSE	2	neg	aMIV d10p2 neg	0	0	3.97839056	2.49909646	6.42301414	0	0	0	4.97130874	0	0	0	7.52412889	3.6283267	0	0	0	0	0	0	0	0	5.593528	0	0	5.69845432	0	0	0	0	0	0	0	0	6.23598869	0	4.67345303	0	0	5.99050846	0	0	0
aMIV	d10p2	FALSE	FALSE	2	pos	aMIV d10p2 pos	0	0	0	0	3.5997725	0	0	0	5.84844881	0	0	0	6.13296961	0	6.52539589	0	0	0	0	0	0	0	0	0	0	5.62132336	0	0	0	0	0	0	0	0	5.19500905	4.77188354	0	0	0	6.71938925	0	0	3.11871168
aMIV	d10p2	FALSE	FALSE	2	neg	aMIV d10p2 neg	0	0	5.12068194	0	6.53821471	0	3.28338752	0	0	0	0	0	6.37254677	0	0	0	0	0	0	0	0	3.75932142	5.61424536	0	0	3.80279038	0	0	3.99545113	0	0	0	2.34273381	0	4.69173407	0	0	0	0	7.47913222	0	0	3.57571542
aMIV	d10p2	FALSE	FALSE	2	pos	aMIV d10p2 pos	0	0	0	4.45114791	5.45946435	0	0	0	3.08526423	0	0	0	6.40107127	0	5.98484424	0	0	0	0	0	0	0	5.61889452	0	0	5.10746656	0	3.88972315	0	0	0	0	0	0	0	0	0	0	0	7.21714293	0	0	0
aMIV	d10p2	FALSE	FALSE	2	pos	aMIV d10p2 pos	0	0	0	4.11737899	6.20806732	0	0	0	6.74693818	0	0	0	7.57769851	0	7.13127723	0	0	0	0	0	0	2.53100428	5.15743539	0	0	6.56972098	0	5.46182412	0	0	0	0	3.93480639	0	0	5.39954606	0	0	0	8.48320922	0	0	0
aMIV	d10p2	FALSE	FALSE	2	neg	aMIV d10p2 neg	0	0	0	1.03406298	4.91846144	0	0	0	4.45882623	0	0	0	6.28508682	0	0	0	0	0	0	0	0	0	6.03027569	0	0	7.21131852	0	0	0	0	0	0	3.19458795	0	4.28911814	0	4.91987229	0	0	7.60467467	0	0	0
aMIV	d10p2	FALSE	FALSE	2	pos	aMIV d10p2 pos	0	0	0	0	6.78081657	0	0	0	6.74810378	0	8.31427496	1.65414808	5.50694921	0	5.84590628	0	0	0	0	0	0	0	5.32278074	0	3.58066691	5.59598748	0	0	0	0	0	0	3.60278152	0	1.96597317	0	4.2416588	0	0	8.33578066	0	0	5.74780295
aMIV	d10p2	FALSE	FALSE	2	pos	aMIV d10p2 pos	0	0	0	0	4.89099191	0	0	0	4.99647342	0	0	0	4.91841897	0	6.65336257	0	0	0	0	0	0	0	5.06668002	0	0	3.64930171	0	0	0	0	0	0	0	0	3.28076706	0	5.98211183	0	0	5.55440987	0	0	3.70109669
aMIV	d10p2	FALSE	FALSE	2	pos	aMIV d10p2 pos	0	0	0	0	7.41587403	0	0	0	5.89499132	0	7.6032508	0	6.31808942	0	5.87566444	0	5.16361699	0	0	0	0	0	6.7441998	0	0	7.17748346	0	0	0	0	0	0	0	0	4.27598054	0	6.13486117	0	0	7.22447904	0	0	3.62364352
aMIV	d10p2	FALSE	FALSE	2	pos	aMIV d10p2 pos	0	0	4.61225573	0	5.09166334	0	0	0	5.25821662	0	0	0	5.62496443	0	3.60082078	0	0	0	0	0	0	0	0	0	0	4.19434438	0	2.76630032	0	0	0	0	0	0	0	0	6.4524963	0	0	0	0	0	0
aMIV	d10p2	FALSE	FALSE	2	pos	aMIV d10p2 pos	0	0	0	0	6.61794463	0	0	0	7.01536766	0	7.30529525	0	7.82758675	0	7.56447958	0	0	0	0	0	0	4.6870172	5.12411455	0	0	4.39464318	0	0	0	0	0	0	3.4286419	0	6.24245368	0	0	0	0	6.73582436	0	0	3.58014539
aMIV	d10p2	FALSE	FALSE	2	pos	aMIV d10p2 pos	0	0	3.50126936	0	0	0	0	0	0	5.07852252	0	0	6.48738479	0	6.1836118	0	0	0	0	0	0	0	0	0	0	5.42341994	0	0	0	0	0	0	0	0	0	0	4.00227162	0	0	0	0	0	3.13887696
aMIV	d10p2	FALSE	FALSE	2	pos	aMIV d10p2 pos	0	0	4.19565127	2.03056261	4.11091218	0	0	0	6.10557107	0	5.65776145	0	7.290581	0	6.29800626	0	0	0	0	0	0	0	0	0	5.22087054	6.14235967	0	5.59003569	0	0	0	0	0	0	0	0	7.18031847	0	0	7.81467281	0	0	0
aMIV	d10p2	FALSE	FALSE	2	neg	aMIV d10p2 neg	0	0	0	0	7.39271192	0	0.97734411	0	0	0	5.85179033	0	7.96794907	0	0	0	0	0	0	0	0	0	7.10778336	0	0	8.44681842	0	4.69433624	0	0	0	0	0	0	4.10197139	0	0	0	0	8.62714268	0	0	0
aMIV	d10p2	FALSE	FALSE	2	neg	aMIV d10p2 neg	0	0	5.55373947	0	6.8478239	0	0	0	5.63288614	0	5.37294394	0	5.75090663	0	0	0	0	5.35975651	0	0	0	0	4.53076591	0	0	7.6230232	0	0	0	0	0	0	3.33496115	0	4.84863692	0	7.51340364	0	0	6.47495881	0	0	0
aMIV	d10p2	FALSE	FALSE	2	pos	aMIV d10p2 pos	0	0	0	0	6.87033901	5.56167117	0	0	5.80083079	0	6.82472695	0	7.61116153	0	7.49011872	0	0	0	0	0	0	2.69599828	5.28632869	0	0	6.33589632	0	5.9635667	0	0	0	0	0	0	0	4.74486277	5.40814662	0	0	8.41623613	0	0	4.84498064
aMIV	d10p2	FALSE	FALSE	2	neg	aMIV d10p2 neg	0	0	0	0	5.66415292	4.98396635	0.24308682	0	6.33963839	0	0	0	6.41499037	0	0	0	0	0	0	0	0	3.3637105	2.98010027	0	0	6.02005299	0	0	0	0	0	0	0	0	0	0	4.82903111	0	0	6.37991583	0	0	0
aMIV	d10p2	FALSE	FALSE	2	pos	aMIV d10p2 pos	0	0	4.06610809	0	2.39825866	3.08267079	0	0	4.97625871	0	0	0	7.38629003	0	5.69533012	0	0	0	0	0	0	0	5.01615735	0	4.31937238	6.76173646	0	0	0	0	0	0	1.95493412	0	0	0	6.16322089	0	0	8.07212063	0	0	0
aMIV	d10p2	FALSE	FALSE	2	pos	aMIV d10p2 pos	0	0	3.64431369	0	6.45529866	0	0	0	5.62232425	0	0	0	6.29064509	0	7.42435455	0	0	0	0	0	0	0	5.66071696	0	0	5.97815734	0	2.0395677	0	0	0	0	0	0	0	0	8.18477922	0	0	7.3348509	0	0	0
aMIV	d10p2	FALSE	FALSE	2	neg	aMIV d10p2 neg	0	0	4.16712402	0	7.13314716	3.81386428	2.50730873	0	5.40063642	0	0	0	8.21954384	3.4401352	0	0	0	0	0	0	0	0	7.12417519	0	0	3.87997626	0	0	4.86113363	0	0	3.43849018	3.39012091	0	5.40588915	0	0	0	0	8.48084733	0	4.50088219	0
aMIV	d10p2	FALSE	FALSE	2	pos	aMIV d10p2 pos	0	0	4.82415961	0	4.36374956	0	0	0	5.03846043	0	0	0	6.1066035	0	4.68087293	0	0	0	0	0	0	0	4.42367715	0	0	5.4296677	0	0	0	0	0	0	2.32634621	0	0	0	0	0	0	0	0	0	0
aMIV	d10p2	FALSE	FALSE	2	pos	aMIV d10p2 pos	0	0	3.82781951	2.29728043	0	0	0	0	4.81067208	0	0	0	5.97144549	0	3.67970809	0	0	0	0	0	0	0	4.97399063	0	0	6.34073205	0	3.22078978	0	0	0	0	2.5708491	0	0	0	0	0	0	7.27901799	0	0	3.56349471
aMIV	d10p2	FALSE	FALSE	2	pos	aMIV d10p2 pos	0	0	6.30257111	0	0	0	0	0	5.59153046	0	0	0	7.21690476	0	6.98674861	0	0	0	0	4.84264029	0	0	4.58480189	0	0	6.1146719	0	3.71983721	0	0	4.94950285	0	0	0	4.17844432	0	4.50546023	0	0	8.03512495	0	0	3.36825445
aMIV	d10p2	FALSE	FALSE	2	pos	aMIV d10p2 pos	0	0	2.30665706	0	3.76939312	0	0	0	6.12514856	0	0	0	7.0845266	4.22941859	6.93154149	0	0	0	0	4.94883183	0	0	4.69930888	0	0	5.56793151	0	0	0	0	0	0	0	0	4.12372606	0	6.55468917	0	0	8.28449753	0	0	4.45999502
aMIV	d10p2	FALSE	FALSE	2	pos	aMIV d10p2 pos	0	0	0	0	3.95303705	0	0	0	6.11973335	0	5.0141928	0	8.15408696	0	7.22383925	0	0	0	0	0	0	0	7.16052077	0	0	6.54854388	0	2.73692107	0	0	0	0	0	0	4.95099748	0	5.07589694	0	0	6.40671576	0	0	0
aMIV	d10p2	FALSE	FALSE	2	pos	aMIV d10p2 pos	0	0	0	0	5.72040583	7.11804284	0	0	0	0	6.64701166	0	3.71830319	0	4.45224399	0	0	0	0	0	0	3.58746941	6.02541315	0	0	5.29352502	0	0	0	0	0	0	2.61668563	0	0	0	3.58899334	4.24884184	0	4.34404229	0	0	3.8958518
aMIV	d10p2	FALSE	FALSE	2	neg	aMIV d10p2 neg	0	0	5.19408646	3.15044195	0	0	0	0	5.07813847	0	0	0	6.91425944	0	0	0	0	0	0	0	0	0	0	0	0	5.63220869	0	4.8197279	0	0	0	0	0	0	5.20572647	0	6.89629803	0	0	7.41153025	0	0	2.52362254
aMIV	d10p2	FALSE	FALSE	2	pos	aMIV d10p2 pos	0	0	3.10940268	0	3.53611553	0	0	0	5.38017939	4.33696357	0	0	4.12395563	0	4.66091179	0	0	0	0	0	7.16383025	0	0.081254	0	3.29973234	4.20156749	0	3.15928383	0	0	0	0	0	0	0	0	4.8393857	0	0	6.24619767	0	0	0
aMIV	d10p2	FALSE	FALSE	2	pos	aMIV d10p2 pos	0	0	6.21279687	0	0	5.52300709	0	0	4.93258455	0	0	0	5.49167741	0	5.31510244	0	0	0	0	0	0	0	4.60042594	0	3.65816148	5.80990005	0	2.34646824	0	0	0	0	0	0	0	0	8.50932945	0	0	7.7356534	0	0	0
aMIV	d10p2	FALSE	FALSE	2	pos	aMIV d10p2 pos	0	0	0	3.07946662	0	0	0	0	0	0	0	0	6.64620308	0	6.38887011	0	0	0	0	4.7462891	0	0	5.04638219	0	3.22665424	5.81518697	0	0	0	0	0	0	0	0	0	0	0	0	0	5.69043362	0	0	5.21607158
aMIV	d10p2	FALSE	FALSE	2	pos	aMIV d10p2 pos	0	0	4.55487157	2.06612354	7.17584061	6.3947556	0	0	5.16721654	0	5.40248383	0	6.06772152	0	4.90213927	0	0	0	0	0	0	4.14126163	5.48534798	0	3.77325399	6.6508296	0	0	0	0	0	0	2.14607064	0	0	0	9.12196248	0	0	8.25215179	0	0	5.92600136
aMIV	d10p2	FALSE	FALSE	2	neg	aMIV d10p2 neg	0	0	0	0	7.09653902	0	0	0	4.75124127	0	5.74673165	0	7.83116375	0	0	0	0	0	0	0	0	0	7.11826061	0	4.07686268	5.81573061	0	0	4.76616362	0	0	0	0	0	4.84660701	0	3.57260907	0	0	7.28248079	0	0	4.63915835
aMIV	d10p2	FALSE	FALSE	2	neg	aMIV d10p2 neg	0	0	0	4.46066604	6.79593149	5.76250649	0	0	6.86495664	0	0	0	4.58200919	0.70463308	0	0	0	0	0	0	0	0	5.46032745	0	0	5.6635264	0	0	0	0	0	0	1.9276668	0	3.94345941	0	6.49161468	0	0	8.59867733	0	0	4.57009435
aMIV	d10p2	FALSE	FALSE	2	neg	aMIV d10p2 neg	0	0	0	0	6.45700177	0	0	0	6.85629412	0	5.64751189	0	5.47337059	0	0	0	0	0	0	0	0	3.12448257	6.4912797	0	0	0	0	0	0	0	0	0	0	0	5.19654204	0	6.63842409	0	0	7.49741239	0	0	4.79996323
aMIV	d10p2	FALSE	FALSE	2	pos	aMIV d10p2 pos	0	0	0	0	4.33793725	2.8802224	0	0	0	0	0	0	6.507831	0	6.93705027	0	0	0	0	0	0	0	5.27676064	0	0	5.55146992	0	0	0	0	0	0	0	0	0	1.63859163	5.12457629	0	0	6.25512504	0	0	5.41619848
aMIV	d10p2	FALSE	FALSE	2	neg	aMIV d10p2 neg	0	0	0	0	7.4114785	0	0	0	6.28717351	0	7.8053499	0	6.67684867	0	0	0	0	0	0	0	0	0	6.96996134	0	0	6.25825668	0	0	0	0	0	3.13158983	0	0	3.42759129	3.21560447	6.13726133	0	0	8.92099796	4.34541517	0	3.13129195
aMIV	d10p2	FALSE	FALSE	2	pos	aMIV d10p2 pos	0	0	5.0180997	0	6.52104221	0	0	0	5.14418931	0	0	0	6.15733652	0	5.40863235	0	0	0	0	0	0	0	5.39038432	0	0	6.27339947	0	0	0	0	0	0	0	0	0	0	7.14673768	0	0	6.28639856	0	0	4.22205299
aMIV	d10p2	FALSE	FALSE	2	neg	aMIV d10p2 neg	0	0	0	0	7.38688292	0	0	0	6.42127309	0	3.79165575	0	7.40402458	0	0	0	0	0	0	0	0	0	3.91749142	0	0	6.99235562	0	0	0	0	0	0	0	0	0	0	6.50970524	0	0	8.12839259	0	0	4.42475716
aMIV	d10p2	FALSE	FALSE	2	pos	aMIV d10p2 pos	0	0	0	0	3.88401469	0	0	0	3.4806199	0	0	0	4.67356263	0	4.6279436	0	0	0	0	0	0	0	0	0	0	4.60784144	0	5.15642514	0	0	0	0	0	0	0	0	6.65330753	0	0	4.48265812	0	0	3.46597982
aMIV	d10p2	FALSE	FALSE	2	pos	aMIV d10p2 pos	0	0	4.02079948	0	0	0	0	0	2.73043224	3.19491773	0	0	4.84995303	0	4.01066942	0	0	0	0	0	0	0	4.37752885	0	0	4.63708795	0	3.2457127	0	0	0	0	0	0	0	0	3.48710226	0	0	5.46896138	0	0	0
aMIV	W6P1	FALSE	FALSE	3	neg	aMIV W6P1 neg	0	0	0	4.03798583	4.88418162	6.36316619	1.00672647	0	0	0	5.80448025	0	6.95697507	0	0	4.6043175	0	0	0	0	0	0	5.23329321	4.42563771	0	6.66040513	0	0	0	0	0	0	0	0	0.24927287	0	9.06687892	0	0	7.03392065	0	0	0
aMIV	W6P1	FALSE	FALSE	3	neg	aMIV W6P1 neg	0	0	0	2.42105071	5.90805038	3.26349697	0	0	6.11019468	0	7.08686591	0	6.95388102	0	0	0	0	0	0	4.27140879	0	0	4.75067796	0	0	5.70498797	0	0	0	0	0	0	5.11211606	0	0	0	5.3233556	0	0	7.32325537	0	0	0
aMIV	W6P1	FALSE	FALSE	3	pos	aMIV W6P1 pos	0	0	4.17865008	0	2.85250768	0	0	0	3.51323335	0	0	0	6.43529949	0	2.67745259	0	0	0	0	0	0	0	0	0	2.30243722	4.7621527	0	0	0	0	0	0	2.70104449	0	0	0	6.06574388	0	0	4.9499229	0	0	0
aMIV	W6P1	FALSE	FALSE	3	pos	aMIV W6P1 pos	0	0	0	0	7.68616541	5.75306668	0	0	6.65888885	0	5.14327217	0	6.93796594	0	5.85912106	0	0	0	0	0	0	4.54604821	5.45174175	0	0	4.90179574	0	0	0	0	0	0	4.0111671	0	0	0	9.38865694	0	0	8.63794045	0	0	0
aMIV	W6P1	FALSE	FALSE	3	pos	aMIV W6P1 pos	0	0	3.78820514	3.15624175	6.67565107	0	0	0	5.99244733	0	0	0	6.76881195	1.07227197	6.6628004	0	0	0	0	0	0	0	0	0	0	5.58430564	0	0	0	4.89835744	0	0	0	0	4.1370202	0	6.5184345	0	0	6.23834479	0	0	0
aMIV	W6P1	FALSE	FALSE	3	neg	aMIV W6P1 neg	0	0	0	0	7.71921811	5.72842334	0	0	5.07667182	0	0	0	6.8402956	0	0	0	0	0	0	0	0	0	7.32539971	0	0	6.33425233	0	0	0	0	0	0	0	0	5.54953418	0	8.00224309	0	0	7.86832453	0	0	3.5113799
aMIV	W6P1	FALSE	FALSE	3	pos	aMIV W6P1 pos	0	0	0	2.06759112	7.7295344	0	0	0	7.66483578	5.61825482	6.96620107	0	6.94443147	0	4.9478252	0	0	0	0	0	0	0	6.57542041	0	0	6.00742201	0	4.0209191	0	0	0	0	0	0	4.28073831	0	7.29976568	0	0	7.64149864	0	0	3.57773649
aMIV	W6P1	FALSE	FALSE	3	pos	aMIV W6P1 pos	0	0	5.06607297	2.02968198	0	0	0	0	5.81080388	0	6.97482412	0	7.83300768	0	8.44362643	0	0	0	0	0	0	0	0	0	0	4.91655621	0	4.13510784	0	0	0	0	0	0	4.77056799	0	0	0	0	7.77675557	0	0	0
aMIV	W6P1	FALSE	FALSE	3	neg	aMIV W6P1 neg	0	0	5.79029761	3.44862051	6.77822371	0	0	0	0	0	0	0	6.45375569	0	0	0	0	0	0	0	0	0	5.46733094	0	0	5.82295933	0	0	0	0	0	0	4.72593023	0	0	0	7.65974909	0	0	8.29591082	0	0	0
aMIV	W6P1	FALSE	FALSE	3	neg	aMIV W6P1 neg	0	0	0	0	6.95051076	0	0	0	4.36041655	0	7.79629573	0	6.17576576	0	0	0	0	0	0	0	0	0	6.65363064	0	0	6.33059038	0	0	0	0	0	0	5.22607166	0	0	0	5.96508719	0	0	6.46601067	0	0	0
aMIV	W6P1	FALSE	FALSE	3	neg	aMIV W6P1 neg	0	0	5.19874787	4.91200388	7.99659505	5.31443981	0	0	5.82179159	0	7.78788721	0	7.87621237	0	0	0	0	0	0	0	0	0	0	0	0	5.01544184	0	0	0	0	0	0	0	0	0	0	7.64659972	3.82248688	0	7.75967451	0	0	0
aMIV	W6P1	FALSE	FALSE	3	pos	aMIV W6P1 pos	0	0	5.88621036	0	4.52316689	4.46142788	0	0	0	0	4.84861103	0	6.86465911	0	5.15471855	0	0	7.03585384	0	0	0	0	0	0	0	4.21786115	0	0	0	0	0	0	0	0	4.52765428	5.78159415	7.15810107	0	0	7.71728599	0	0	0
aMIV	W6P1	FALSE	FALSE	3	pos	aMIV W6P1 pos	0	0	5.76247274	4.4278242	5.40190514	5.75492781	0	0	5.63004854	0	0	0	7.75574486	0	4.81813626	0	0	0	0	0	0	0	6.20498678	0	0	6.25188911	0	0	0	0	0	0	4.81126818	0	0	0	6.98079851	0	0	8.13885857	0	0	0
aMIV	W6P1	FALSE	FALSE	3	pos	aMIV W6P1 pos	0	0	6.40882046	0	1.03186269	4.54177854	3.0835235	0	7.45907351	0	6.03150406	4.11821403	7.13018368	0	9.185371	0	0	0	0	0	0	0	4.84457237	0	0	7.95980887	0	6.18446274	0	0	0	0	4.064041	0	0	0	7.17351438	0	0	7.91168061	0	0	4.5283488
aMIV	W6P1	FALSE	FALSE	3	pos	aMIV W6P1 pos	0	0	0	0	0	6.90235775	0	4.74340676	4.74500807	0	0	0	6.72854262	0	6.70231815	0	0	0	0	0	0	0	4.91094994	0	0	6.63817075	0	0	0	0	0	0	0	0	0	0	8.68838298	0	0	7.99327079	0	0	4.46840148
aMIV	W6P1	FALSE	FALSE	3	neg	aMIV W6P1 neg	0	0	0	0	7.49263485	5.8675464	0	0	0	0	6.36033541	0	6.03004984	0	0	0	0	0	0	0	0	0	5.53279246	0	0	7.01793878	0	0	0	0	0	0	4.36911298	0	5.38415589	0	8.13626999	0	0	8.36368288	0	0	0
aMIV	W6P1	FALSE	FALSE	3	pos	aMIV W6P1 pos	0	0	0	0	0	6.70018011	0	0	6.60943884	0	5.77526615	0	6.87824521	0	4.904306	0	0	0	0	0	0	4.56371884	6.52759243	0	0	4.75717985	0	0	0	0	0	0	0	0	0	0	7.47950597	0	5.36425631	7.59882492	0	0	3.96916134
aMIV	W6P1	FALSE	FALSE	3	pos	aMIV W6P1 pos	0	0	0	2.2510842	0	5.95835882	0	0	7.49420916	0	0	0	7.67744218	0	4.22967839	0	0	0	0	0	0	0	0	0	0	7.30777066	0	0	0	0	0	0	2.65308291	0	5.73298588	0	9.98639114	0	5.5992086	8.41520483	0	0	0
aMIV	W6P1	FALSE	FALSE	3	neg	aMIV W6P1 neg	0	0	5.46201002	0	7.52385862	0	0	0	0	0	0	0	7.20114961	0	0	0	0.48315674	0	0	0	0	0	4.52492755	0	0	7.22387377	0	0	0	0	0	0	4.19736198	0	0	0	1.71503999	0	0	4.91676533	5.46209354	0	0
aMIV	W6P1	FALSE	FALSE	3	pos	aMIV W6P1 pos	0	0	2.15524122	0	4.63079756	0	0	0	5.01005206	0	0	0	7.07274121	0	6.11514622	0	0	0	0	5.08111693	0	0	4.74578322	0	5.17667868	7.68477877	0	4.69768634	0	0	0	0	4.42187115	0	0	0	9.25641178	0	0	7.66235005	0	0	4.10053609
aMIV	W6P1	FALSE	FALSE	3	neg	aMIV W6P1 neg	0	0	0	0	0	0	0	0	5.21139567	0	5.45844287	0	7.20358966	0	0	0	0	0	0	0	0	0	6.35451018	0	0	6.87876915	0	3.78598019	0	0	0	0	2.92368062	0	0	4.77935318	7.52914837	0	6.51336478	7.87939648	0	0	4.7899586
aMIV	W6P1	FALSE	FALSE	3	neg	aMIV W6P1 neg	0	0	0	6.05658326	6.4666127	0	0	0	3.9136032	0	7.60743164	0	5.8026605	0	0	0	0	0	0	0	0	0	5.78413668	0	0	5.02611078	0	0	0	0	0	0	0	0	0	0	6.35763162	0	0	6.07115673	0	0	2.92317461
aMIV	W6P1	FALSE	FALSE	3	pos	aMIV W6P1 pos	0	0	6.92585315	0	0	0	0	0	0	0	0	0	6.7073951	0	4.46013237	0	0	0	0	0	0	0	0	0	0	4.33926514	0	0	0	0	0	0	0	0	0	0	4.15886328	0	0	7.5021844	0	0	0
aMIV	W6P1	FALSE	FALSE	3	neg	aMIV W6P1 neg	0	0	0	0	6.47542204	6.00489145	0.45358528	0	4.24189704	0	0	2.5632353	7.64246294	0	0	0	0	0	0	0	0	0	5.232962	0	0	7.60033301	0	0	4.14909863	0	0	0	3.65993822	0	4.10674074	0	5.08119094	6.20454243	0	6.56974685	0	4.32910673	4.46814202
aMIV	W6P1	FALSE	FALSE	3	neg	aMIV W6P1 neg	0	0	0	0	7.39604998	2.78553341	0	0	6.24611241	0	4.94215438	0	8.23063089	0	0	0	0	0	0	0	0	4.03950997	5.59337259	0	0	4.94248154	0	5.01349924	0	0	0	0	3.4875012	0	0	0	0	0	0	7.61188653	4.48779001	0	0
aMIV	W6P1	FALSE	FALSE	3	pos	aMIV W6P1 pos	0	0	0	0	7.63367866	3.6933766	0	0	7.32519725	0	6.68257756	0	7.86024911	0	8.5853168	0	0	0	0	0	0	0	7.13637075	0	0	6.5037855	0	5.78169425	0	0	0	0	5.75991285	0	4.92563352	7.33340253	8.40757342	0	0	9.35654505	0	0	4.50577385
aMIV	W6P1	FALSE	FALSE	3	neg	aMIV W6P1 neg	0	0	6.1784302	0	4.08825063	0	0	0	5.98133311	0	5.59122959	0	6.42646	0	0	0	0	0	0	0	0	0	5.44913201	0	0	7.99717869	0	0	0	0	0	0	3.63609349	0	0	0	7.45228256	0	0	7.5615226	0	0	4.29057351
aMIV	W6P1	FALSE	FALSE	3	pos	aMIV W6P1 pos	0	0	5.21688754	0	7.50393478	0	0	0	4.20689775	4.8775475	0	0	6.87220743	0	6.13141667	0	0	0	0	0	0	0	5.17699821	0	0	7.2940291	0	0	0	0	0	0	0	0	0	0	8.07977189	0	0	8.43099842	0	0	0
aMIV	W6P1	FALSE	FALSE	3	pos	aMIV W6P1 pos	0	0	6.3953258	0	6.62128515	0	0.8264845	0	5.18067674	0	5.57253422	0	7.73175628	0	6.70521229	0	0	0	0	0	0	3.85077817	6.60399314	0	5.31621894	6.98065356	0	0	4.20549402	0	0	0	0	0	3.96683074	0	8.53393966	0	0	8.56237174	0	0	2.57531032
aMIV	W6P1	FALSE	FALSE	3	pos	aMIV W6P1 pos	5.39032975	0	1.37709594	0	0	0	0	0	5.76938432	0	5.60019405	0	7.42136444	0	5.50536129	5.93205415	0	0	0	0	0	0	0	0	0	6.49094426	0	0	0	0	0	0	3.7995147	0	0	5.74056292	8.03611353	0	0	7.69967506	0	0	0
aMIV	W6P1	FALSE	FALSE	3	neg	aMIV W6P1 neg	0	0	0	0	7.05998329	5.30497371	3.81516914	0	5.90832922	0	6.16168139	0	7.94720697	0	0	0	0	0	0	0	0	3.17370241	4.37789042	0	0	6.41072925	0	0	5.0625736	0	0	0	0	0	4.2395314	0	7.80153234	0	0	7.39491206	0	0	4.2877209
aMIV	W6P1	FALSE	FALSE	3	neg	aMIV W6P1 neg	0	0	0	0	7.22156088	0	1.42723654	0	0	0	0	0	4.24178484	0	0	0	0	0	0	0	0	0	0	0	0	5.37797135	0	0	0	0	0	0	0	0	0	0	0	0	0	8.08926625	0	0	0
aMIV	W6P1	FALSE	FALSE	3	pos	aMIV W6P1 pos	0	0	6.13666156	5.69771265	0	0	0	0	0	0	0	0	8.97879896	0	7.22371112	0	0	0	0	5.13111763	0	0	5.55782396	0	5.59882246	7.58774382	0	4.12501427	0	0	0	0	3.79894614	0	4.06903848	1.51608777	6.02224215	0	0	8.35521719	0	0	1.82183267
aMIV	W6P1	FALSE	FALSE	3	pos	aMIV W6P1 pos	0	0	0	0	6.82547881	5.38093275	0	0	0	0	0	0	7.74776696	0	6.52170967	0	0	0	0	0	0	0	0	0	0	6.39157221	0	0	0	0	0	0	0	0	0	0	8.08103804	0	0	0	0	0	0
aMIV	W6P1	FALSE	FALSE	3	pos	aMIV W6P1 pos	0	0	0	0	4.09228879	0	0	0	5.77455788	6.97327026	0	0	5.95369155	0	8.47247406	0	0	0	0	0	0	0	6.118875	0	0	0	0	5.30932439	0	0	0	0	3.72638183	0	5.45765015	0	0	0	0	5.25888384	0	0	4.64173735
aMIV	W6P1	FALSE	FALSE	3	neg	aMIV W6P1 neg	0	0	0	0	6.09014451	0	0	0	5.58668445	0	0	0	5.95650896	0	0	0	0	0	0	0	0	0	6.6874255	0	0	0	0	5.06944357	0	0	0	0	3.36054637	0	0	0	6.06252193	0	0	0	0	0	3.08494121
aMIV	W6P1	FALSE	FALSE	3	neg	aMIV W6P1 neg	0	0	5.20265852	0	4.96968696	5.60317782	0	0	0	0	0	0	7.05936384	0	0	0	0	0	0	0	0	0	7.38194253	0	0	4.62934812	0	0	0	0	0	0	0	0	0	0	4.83874064	0	0	2.17881338	0	0	2.36981141
aMIV	W6P1	FALSE	FALSE	3	pos	aMIV W6P1 pos	0	0	0	3.70169409	5.29577524	0	0	0	4.5014729	5.40834979	0	0	8.46680743	0	6.68416908	0	0	0	0	0	0	0	5.01734528	0	4.53173163	4.88821421	0	5.96827948	0	0	0	0	0	0	4.35007751	0	5.01695354	0	0	8.08489019	0	0	4.0640482
aMIV	W6P1	FALSE	FALSE	3	pos	aMIV W6P1 pos	0	0	4.13465825	0	4.04950851	0	0	0	5.4204316	0	0	1.12606425	6.88595694	0	7.22856909	0	0	0	0	0	0	4.04568304	5.52303698	0	0	6.34296932	0	5.59983152	0	0	0	0	0	0	5.37249343	0	6.27550546	0	0	7.09014514	0	0	3.89044097
aMIV	W6P1	FALSE	FALSE	3	neg	aMIV W6P1 neg	0	0	6.84923517	0	6.64060752	6.59599475	0	0	6.1142116	0	0	0	7.60631151	0	0	0	0	0	0	0	0	0	6.73145619	0	0	6.88626129	0	0	0	0	0	0	3.80236374	0	5.21739796	0	8.39450092	0	0	7.66683908	0	0	5.073693
aMIV	W6P1	FALSE	FALSE	3	neg	aMIV W6P1 neg	0	0	3.60142575	0	6.20574581	0	3.49377793	0	0	0	0	0	6.59186453	0	0	0	0	0	0	0	0	0	6.00409283	0	0	6.09498533	0	0	0	0	0	0	0	0	0	0	6.64351527	0	0	7.87141007	0	0	4.5570812
aMIV	W6P1	FALSE	FALSE	3	pos	aMIV W6P1 pos	0	0	0	3.73642296	5.69922497	0	0	0	6.56692121	0	0	0	6.9890195	0	7.97969949	0	0	0	0	5.3108401	0	4.45791066	0	0	0	6.14784719	0	5.45849359	5.32542978	0	0	0	0	0	0	0	0	0	0	7.96024163	0	0	0
aMIV	W6P1	FALSE	FALSE	3	neg	aMIV W6P1 neg	0	0	0	0	6.92746692	6.25934854	0	0	6.60176009	0	0	0	7.61540173	0	0	0	0	0	0	0	0	0	0	0	0	6.57716888	0	0	0	0	0	0	6.4076819	0	0	0	5.53236482	0	0	8.60440801	0	0	0
aMIV	W6P1	FALSE	FALSE	3	neg	aMIV W6P1 neg	0	0	0	0	7.12977816	5.91591867	0	0	4.7407821	0	0	0	7.45948271	0	0	0	0	0	0	0	0	0	4.30533706	0	0	6.50946922	0	0	0	0	0	0	4.075828	0	5.45843616	0	0	0	0	6.08590802	0	0	0
aMIV	W6P1	FALSE	FALSE	3	neg	aMIV W6P1 neg	0	0	0	3.13904573	5.37258035	5.35689976	0	0	6.2258641	0	0	0	5.68573533	0	0	0	0	0	0	0	0	0	0	0	0	6.71549968	0	0	0	0	0	0	3.10535563	0	0	0	7.75590469	0	0	7.59047092	0	0	3.75230885
aMIV	W6P1	FALSE	FALSE	3	pos	aMIV W6P1 pos	0	0	6.56258327	0	6.12518352	0	0	0	5.46730663	0	6.04840874	2.54138846	7.18548799	0	7.69349642	0	0	0	0	0	0	3.44852079	6.4148404	0	0	5.58320316	0	6.61646309	0	0	0	0	0	0	0	0	6.02810506	0	0	8.68504575	0	0	4.24999091
aMIV	W6P1	FALSE	FALSE	3	pos	aMIV W6P1 pos	0	0	5.77527043	3.63336366	0	0	2.9302594	0	7.30498833	6.89261937	0	0	7.71992781	0	8.13009438	0	0	0	0	0	0	5.10426585	4.17099523	0	0	6.85579114	0	6.46133153	0	0	0	0	5.82030705	0	5.07087054	0	9.57245835	0	0	9.37531183	0	0	0
aMIV	W6P1	FALSE	FALSE	3	neg	aMIV W6P1 neg	0	0	5.59317245	0	5.57395918	4.20223879	0	0	5.32506715	0	3.83568591	0	7.46424081	0	0	0	0	0	0	0	0	0	0	0	2.75203327	6.50747303	0	0	0	0	0	0	4.19203359	0	0	0	7.84013143	0	0	8.2221307	0	0	0
aMIV	W6P1	FALSE	FALSE	3	neg	aMIV W6P1 neg	0	0	0	0	0	0	0	0	6.11659173	0	0	0	4.05540796	0	0	0	0	0	0	0	0	0	0	0	0	4.20532318	0	4.01426086	0	0	0	0	0	0	0	0	7.65995766	0	0	6.9447341	0	0	0
aMIV	W6P1	FALSE	FALSE	3	neg	aMIV W6P1 neg	0	0	6.58342444	0	7.96546198	0	0	0	4.2941018	0	0	0	7.41773868	0	0	0	0	0	0	0	0	0	6.58059568	0	0	4.75301312	0	0	0	0	8.72151159	0	4.36159065	0	0	0	0	0	0	4.9068154	0	0	0
aMIV	W6P1	FALSE	FALSE	3	pos	aMIV W6P1 pos	0	0	0	5.12409957	0	0	0	0	6.51335765	0	0	0	6.4116649	0	7.59231559	0	0	0	0	0	0	0	0	0	0	4.64581445	0	0	0	0	0	0	3.91193638	0	4.67381808	0	8.04512383	0	0	6.30470426	0	0	0
aMIV	W6P1	FALSE	FALSE	3	pos	aMIV W6P1 pos	0	0	0	0.34342041	7.69275135	6.92564261	0.1260734	0	0	0	6.13746117	0	7.71686176	0	2.43288339	0	0	0	0	0	0	4.39894578	5.56699756	0	0	5.65395779	0	0	0	0	0	0	0	0	0	0	6.27055889	0	0	9.19918765	0	0	1.81672671
aMIV	W6P1	FALSE	FALSE	3	pos	aMIV W6P1 pos	0	0	3.86707452	0	7.01262669	0	1.15625193	0	0	0	5.03786135	2.55289078	5.88023355	0	5.22253335	0	0	0	0	0	0	0	0	0	0	5.87264328	0	0	0	0	0	0	0	0	4.06267508	0	7.29615209	0	0	6.43276203	0	0	3.22162196
aMIV	W6P1	FALSE	FALSE	3	pos	aMIV W6P1 pos	0	0	4.90312142	0	0	0	0	0	5.78594435	0	5.81778899	0	6.57383112	0	6.56559936	0	0	0	0	0	0	0	5.82688234	0	0	4.31611444	0	5.74033546	0	0	0	0	0	0	3.77045136	0	5.07333128	0	0	7.07843917	0	0	3.34338786
aMIV	W6P1	FALSE	FALSE	3	pos	aMIV W6P1 pos	0	0	0	0	6.60624619	0	0	0	4.61248108	4.72571456	6.98272372	0	6.97471126	0	4.27142237	0	0	0	0	0	0	0	6.26855364	0	0	3.97715804	0	3.64659312	0	0	0	0	0	0	0	0	6.27211378	0	0	7.09300762	0	0	2.88328463
aMIV	W6P1	FALSE	FALSE	3	neg	aMIV W6P1 neg	0	0	0	0	7.21931924	0	0	0	6.0141738	0	6.09057551	0	7.03543932	0	0	0	0	0	0	0	0	0	5.22911957	0	0	6.51193113	0	0	0	0	0	0	4.1237324	0	0	0	7.97605574	0	0	7.57692665	0	0	2.95155676
aMIV	W6P1	FALSE	FALSE	3	neg	aMIV W6P1 neg	0	0	5.34001677	0	5.6226173	4.27808956	0	0	4.10273639	5.00406959	6.65379729	0	7.83603019	0	0	0	0	0	0	0	0	0	5.3214883	0	0	7.73522886	0	0	0	0	0	0	0	0	0	0	7.21994588	0	0	5.4287414	0	0	0.49818384
aMIV	W6P1	FALSE	FALSE	3	pos	aMIV W6P1 pos	0	0	0	0	0	0	0	0	0	0	0	0	5.53139911	0	6.33387164	0	0	0	0	4.32534826	0	3.24604975	0	0	0	5.61257034	0	5.25532046	0	0	0	0	3.92786701	0	4.63641699	0	0	0	0	0	0	0	4.89299897
aMIV	W6P1	FALSE	FALSE	3	pos	aMIV W6P1 pos	0	0	0	0	0	0	2.3142694	0	6.06559535	0	0	0	6.12603189	0	7.07083415	0	0	0	0	0	0	0	5.82151037	0	0	4.65877761	0	0	0	0	0	0	0	0	0	0	5.60798096	0	0	6.7704358	0	0	0
aMIV	W6P1	FALSE	FALSE	3	neg	aMIV W6P1 neg	0	0	0	0	6.43043197	0	1.78087288	0	4.15316988	0	5.41016846	0	5.67856199	0	0	0	0	0	0	0	0	0	5.72194957	0	3.03072089	0	0	0	0	0	0	0	0	0	3.53024575	0	0	0	0	7.80981706	0	0	0.21965192
aMIV	W6P1	FALSE	FALSE	3	neg	aMIV W6P1 neg	0	0	5.71690637	5.4116125	0	5.60781243	0	0	6.22622748	0	0	0	8.95624692	0	0	0	0	0	0	0	0	0	6.43579637	0	0	7.47989308	0	0	0	0	0	0	0	0	5.30032252	0	7.51350185	0	0	8.64717428	0	0	4.73395972
aMIV	W6P1	FALSE	FALSE	3	neg	aMIV W6P1 neg	0	0	0	0	6.47536878	4.75235048	0	0	4.10174692	0	5.11389322	0	5.9437989	0	0	0	0	0	0	0	0	2.91550937	5.53427122	0	0	5.22937676	0	0	0	0	0	0	4.48554041	0	0	0	8.10027934	0	0	7.20437258	0	0	0
aMIV	W6P1	FALSE	FALSE	3	neg	aMIV W6P1 neg	0	0	0	0	5.53242152	4.34680686	0	0	5.80239488	5.48251251	6.20979253	0	7.55293063	0	0	0	0	0	0	0	0	0	5.02872139	0	0	6.87166083	0	4.25766536	4.24963194	0	0	0	0	0	3.76402957	0	7.28216426	0	0	6.14895348	0	0	0
aMIV	W6P1	FALSE	FALSE	3	pos	aMIV W6P1 pos	0	0	0	4.61948914	6.38581889	0	2.2146201	0	6.17993487	0	0	0	7.65402065	0	4.27681547	0	0	0	0	4.98664893	0	0	5.48913378	0	0	7.01686987	0	0	0	0	0	0	0	0	5.56216559	0	8.06136838	4.7115305	0	6.68644306	0	0	0
aMIV	W6P1	FALSE	FALSE	3	neg	aMIV W6P1 neg	0	0	4.97005332	0	7.33354881	5.77168195	0.74911532	0	6.11954085	0	6.59252575	0	7.36563279	0	0	0	0	0	0	0	0	0	6.25873886	0	0	6.71902437	0	0	0	0	0	0	3.1672364	0	0	0	8.14453093	0	0	8.72164305	0	0	3.84766439
aMIV	W6P1	FALSE	FALSE	3	neg	aMIV W6P1 neg	0	0	0	4.38178914	0	6.67847222	3.95508551	0	5.01237467	0	6.21597652	0	8.50612391	0	0	0	0	0	0	0	0	4.79916705	5.92503505	0	0	7.51912475	0	0	0	0	0	0	0	0	5.05886549	4.98140266	7.86415301	0	5.01239287	8.58373035	0	0	4.12092885
aMIV	W6P1	FALSE	FALSE	3	pos	aMIV W6P1 pos	0	0	6.17468654	0	7.17237242	0	2.0128467	0	6.5270015	7.29273186	5.87196746	0	7.04351734	0	6.41025297	0	0	0	0	0	5.76754436	0	0	0	0	5.98579228	0	3.88543055	0	0	0	0	3.97830449	0	0	0	8.64605799	0	0	8.09328391	0	0	3.50288276
aMIV	W6P1	FALSE	FALSE	3	neg	aMIV W6P1 neg	0	0	0	4.78716806	6.50105097	0	0	0	0	0	5.56140785	0	4.03614747	0	0	0	0	0	0	0	0	0	5.07592689	0	0	4.21762166	0	0	0	0	0	0	3.96796642	0	0	0	4.90647204	0	0	7.25566942	0	0	0
aMIV	W6P1	FALSE	FALSE	3	neg	aMIV W6P1 neg	0	0	5.27989531	0	6.77765786	4.76925967	0	0	0	5.0083243	7.53110144	0	6.85951329	0	0	0	0	0	0	0	0	0	0	0	0	5.90689383	0	0	0	0	0	0	0	0	0	0	5.61828565	0	0	7.72710716	0	0	0
aMIV	W6P1	FALSE	FALSE	3	pos	aMIV W6P1 pos	0	0	4.12633455	4.37382514	5.63103226	4.22086844	0	0	7.25895556	0	8.99732217	0	7.86062776	4.30111636	8.76607796	0	0	0	0	0	0	3.1220814	7.4008658	0	0	6.84148242	0	5.6455055	0	0	0	8.42814462	4.92926514	0	4.76085185	0	6.31965588	0	0	8.91009705	0	0	4.37792807
aMIV	W6P1	FALSE	FALSE	3	pos	aMIV W6P1 pos	0	0	0	0	6.55458921	0	0	0	5.03577742	0	6.65663237	0	7.42875311	0	6.65404337	0	0	0	0	0	0	0	3.83836175	0	0	7.79895812	0	3.18678849	0	0	0	0	4.76935104	0	3.56554432	0	6.29601021	0	0	7.75600929	0	0	4.95360287
aMIV	W6P1	FALSE	FALSE	3	pos	aMIV W6P1 pos	0	0	0	4.30889584	6.06119689	0	0	0	6.29255053	0	0	0	6.37825887	0	7.31838716	0	0	0	0	0	0	0	3.79969007	0	0	5.60949112	0	5.03468255	0	0	0	0	0	0	4.37425549	0	7.36568212	0	0	5.16482101	0	0	0
aMIV	W6P1	FALSE	FALSE	3	pos	aMIV W6P1 pos	0	0	0	4.52121522	4.83459141	0	0	0	6.63411083	0	0	0	6.90778082	0	5.64287352	0	0	0	0	0	0	0	5.07981059	0	0	6.5702588	0	4.28142066	0	0	0	0	0	0	4.18128804	0	0	0	0	7.75024391	0	0	0
aMIV	W6P1	FALSE	FALSE	3	neg	aMIV W6P1 neg	0	0	5.09527273	0	4.89697013	4.6602653	0	0	6.57574159	5.85771388	7.15119089	0	5.43888475	0	0	0	0	0	0	0	0	3.83859817	5.02987833	0	0	6.52381186	0	4.73698961	0	0	0	0	0	0	0	0	7.77806294	0	0	7.57075034	0	0	0
aMIV	W6P1	FALSE	FALSE	3	pos	aMIV W6P1 pos	0	0	4.47916152	3.65670698	4.41539055	5.21915413	0	0	0	0	6.04222809	0	6.54551372	0	5.42334112	0	0	0	0	5.17047764	0	0	0	0	0	6.10556221	0	0	0	0	0	0	0	0	0	0	8.06432095	0	0	7.07126516	0	0	0
aMIV	w6p2	FALSE	FALSE	4	pos	aMIV w6p2 pos	0	0	0	0	3.66629367	0	0	0	0	0	0	0	5.66484928	0	5.30315345	0	0	0	0	0	0	0	0	0	0	5.67116495	0	0	3.78061453	0	0	0	3.89965233	0	0	0	4.01946821	0	0	4.51665061	0	0	0
aMIV	w6p2	FALSE	FALSE	4	neg	aMIV w6p2 neg	0	0	3.3192131	2.10364371	5.56426242	0	0	0	3.1081149	0	0	0	3.70256637	0	0	0	0	0	0	0	0	0	3.47144408	0	0	5.25719978	0	0	0	0	0	0	0	0	0	0	7.09651503	0	0	6.58056869	0	0	2.68579732
aMIV	w6p2	FALSE	FALSE	4	neg	aMIV w6p2 neg	0	0	0	0	6.22827621	0	0.80545717	0	5.47749025	0	5.23437111	0	6.33442313	3.03009033	0	0	0	0	0	0	0	0	3.93360488	0	0	6.22380216	0	0	0	0	0	0	2.20495368	0	0	0	5.63806788	0	0	6.77907048	0	0	0
aMIV	w6p2	FALSE	FALSE	4	neg	aMIV w6p2 neg	0	0	0	0	5.49331613	5.4500796	0	0	0	0	6.39936288	0.87703192	6.5197642	0	0	0	0	0	0	0	0	0	0	0	0	5.89556147	0	0	0	0	0	0	0	0	0	0	8.12001781	0	0	7.43940423	0	0	0
aMIV	w6p2	FALSE	FALSE	4	neg	aMIV w6p2 neg	0	0	0	0	4.38271635	4.33278443	0	0	6.11072807	0	5.58669169	0	4.19441721	0	0	0	0	0	0	0	0	0	5.27898068	0	0	3.9657876	0	0	0	0	0	0	0	0	0	0	5.98771954	0	0	7.07072255	0	0	4.17362416
aMIV	w6p2	FALSE	FALSE	4	neg	aMIV w6p2 neg	0	0	0	0	0	0	0	0	0	0	0	0	4.06162851	0	0	0	0	0	0	0	0	0	0	0	0	0	0	0	0	0	0	0	0	0	0	0	0	0	0	0	0	0	0
aMIV	w6p2	FALSE	FALSE	4	neg	aMIV w6p2 neg	0	0	4.28784809	0	5.13678333	0	0.91153171	0	4.0442081	0	0	0	6.17844637	0	0	0	0	0	0	0	0	0	4.29528558	0	0	6.04320824	0	0	3.53755585	0	0	0	0	0	0	0	6.04398562	0	0	6.88169748	0	0	0
aMIV	w6p2	FALSE	FALSE	4	neg	aMIV w6p2 neg	0	0	0	0	2.71064537	0	0	0	1.63374995	0	4.5257921	0	6.11242716	0	0	0	0	0	0	0	0	2.47442256	0	0	0	3.62230724	0	0	0	0	0	0	0	0	0	0	6.86582992	0	0	6.54796169	0	0	2.66893228
aMIV	w6p2	FALSE	FALSE	4	neg	aMIV w6p2 neg	0	0	0	0	5.68714066	0	0.57126154	0	0	0	6.37662173	0	6.49551289	0	0	0	0	0	0	0	0	0	0	0	0	5.57638986	0	0	0	0	0	0	0	0	0	0	4.55088639	0	0	6.33922117	0	0	0
aMIV	w6p2	FALSE	FALSE	4	pos	aMIV w6p2 pos	0	0	0	0	3.63821375	0	0	0	3.78910752	4.47722638	0	0	4.15365447	0	5.15851512	0	0	0	0	0	0	0	3.65248973	0	0	3.85332622	0	3.39053105	0	0	0	0	0	0	0	0	7.50499549	0	0	6.10104834	0	0	0
aMIV	w6p2	FALSE	FALSE	4	pos	aMIV w6p2 pos	0	0	0	0	6.31106626	0	0	0	4.28157782	0	6.66841243	0	5.18744369	0	6.73439483	0	0	0	0	0	0	0	0	0	3.01670791	5.19847881	0	0	0	0	0	0	0	0	3.81853026	0	8.49126311	4.23361839	0	6.95437623	0	0	0
aMIV	w6p2	FALSE	FALSE	4	neg	aMIV w6p2 neg	0	0	0	4.98605885	5.64456001	0	0	0	4.55877337	0	8.3383423	0	6.09270386	0	0	0	0	0	0	0	0	4.23675959	0	0	3.97808944	7.46334426	0	0	0	0	0	0	3.681105	0	0	0	8.53009289	0	0	7.01954967	0	0	3.72957789
aMIV	w6p2	FALSE	FALSE	4	neg	aMIV w6p2 neg	0	0	0	0	4.34210091	0	0	0	4.58068581	0	5.1072834	0	6.36002987	0	0	0	0	0	0	0	0	0	5.05946793	0	0	6.24940848	0	0	0	0	0	0	0	0	0	0	8.16823915	0	0	6.67143018	0	0	0
aMIV	w6p2	FALSE	FALSE	4	neg	aMIV w6p2 neg	0	0	3.93297404	5.00228631	7.27735945	7.10307635	1.84460931	0	5.37392179	0	5.95642441	0	7.04242741	0	0	0	0	0	0	0	0	0	6.38196556	0	5.11280296	7.20379481	0	0	4.79461996	0	0	0	3.530592	0	0	0	5.7462317	0	0	8.44866191	0	0	5.41780838
aMIV	w6p2	FALSE	FALSE	4	pos	aMIV w6p2 pos	0	0	4.8230655	0	5.69600031	0	0	0	0	0	0	0	7.34679584	0	5.58271554	0	0	0	0	0	0	0	6.59493826	0	0	5.66719953	0	0	0	0	0	0	0	0	5.38016195	0	8.07242027	0	0	7.29865462	0	0	4.5879296
aMIV	w6p2	FALSE	FALSE	4	pos	aMIV w6p2 pos	0	0	5.0675884	0	5.74978724	5.5002983	1.24068699	0	6.06705193	0	5.29354574	0	5.66887396	0	5.27407977	0	0	0	0	0	0	0	0	0	0	7.24298543	0	0	0	0	0	0	0	0	3.3373223	0	7.38220762	4.6041704	4.0396611	0	0	0	2.3758313
aMIV	w6p2	FALSE	FALSE	4	neg	aMIV w6p2 neg	0	0	3.87898607	0	6.75326233	6.70169698	0	0	5.13662094	3.07182124	0	0	6.2458358	0	0	0	0	0	0	0	0	0	0	0	0	5.97917818	0	0	0	0	0	0	0	0	0	0	8.54400592	0	0	6.62182917	0	0	0
aMIV	w6p2	FALSE	FALSE	4	pos	aMIV w6p2 pos	0	0	4.64676452	0	5.93372072	0	0	0	4.70996891	0	6.33844601	0	5.51036784	0	6.56175831	0	0	0	0	0	0	0	4.88401955	0	0	4.42184292	0	3.77241007	0	0	0	0	0	0	0	0	8.01195943	0	0	6.35899911	0	0	2.81051281
aMIV	w6p2	FALSE	FALSE	4	neg	aMIV w6p2 neg	0	0	0	0	0	0	0.61602773	0	3.70122547	3.86269229	0	0	6.42980966	0	0	0	0	0	0	0	0	0	5.18795559	0	0	5.77119763	0	3.19764765	0	0	0	0	0	0	3.4079475	0	4.73744572	0	0	7.27058782	0	0	0
aMIV	w6p2	FALSE	FALSE	4	neg	aMIV w6p2 neg	0	0	4.0786811	0	5.09106434	5.57291046	0	0	0	0	5.3309136	0	6.94600413	0	0	0	3.90771855	0	0	0	0	0	5.83580922	0	0	5.91739187	0	0	0	0	0	0	4.03144189	0	0	0	7.51749762	4.0824944	0	7.27693863	0	0	2.88690421
aMIV	w6p2	FALSE	FALSE	4	pos	aMIV w6p2 pos	0	0	4.75000399	0	5.29923358	0	0	0	4.61532322	0	5.34672168	0	5.99166564	0	3.95440853	0	0	0	0	0	0	3.11366251	0	0	0	5.21991717	0	0	0	0	0	0	2.00712609	0	3.07234665	0	7.37615636	0	0	7.43226866	0	0	0
aMIV	w6p2	FALSE	FALSE	4	neg	aMIV w6p2 neg	0	0	0	0	3.5949135	0	0	0	3.64724946	0	0	0	5.88274838	0	0	0	0	0	0	0	0	0	3.26237563	0	0	4.90869874	0	0	0	0	0	0	2.64341084	0	3.48601016	0	6.19281987	0	0	6.74514081	0	0	1.85516264
aMIV	w6p2	FALSE	FALSE	4	pos	aMIV w6p2 pos	4.38573037	0	3.95172502	0	5.05008785	0	0	0	4.56302081	0	0	0	4.03890772	0	7.13835355	0	0	0	0	0	0	2.25178719	5.05296415	0	0	4.78849894	0	4.2509521	0	0	0	0	0	0	3.69291024	0	5.7575872	0	0	6.17506227	0	0	3.01205887
aMIV	w6p2	FALSE	FALSE	4	pos	aMIV w6p2 pos	0	0	0	0	5.47901484	0	0	0	0	0	0	0	7.05068651	0	4.55695804	0	0	0	0	0	0	3.78793536	5.20154632	0	0	6.06017068	0	0	0	0	0	0	0	0	0	0	6.380351	0	0	5.23006039	4.89053712	0	3.59160755
aMIV	w6p2	FALSE	FALSE	4	pos	aMIV w6p2 pos	0	0	0	0	4.21655291	5.91847539	0	0	5.86499698	5.18921534	0	2.49804021	5.84993849	0	6.89306545	0	0	0	0	0	0	0	0	0	0	5.81879494	0	0	0	0	0	0	4.83312967	0	4.08565263	0	8.36002586	0	0	6.59659565	0	0	5.16016127
aMIV	w6p2	FALSE	FALSE	4	neg	aMIV w6p2 neg	0	0	0	0	8.09124859	3.49622624	0	0	6.21077967	4.25470481	4.52926987	0	7.12552903	0	0	0	0	0	0	0	0	3.76801641	7.54895868	0	0	5.60441259	0	0	0	0	0	0	4.57484126	0	4.5922424	0	0	4.10604346	0	7.79127563	0	7.05155752	0
aMIV	w6p2	FALSE	FALSE	4	pos	aMIV w6p2 pos	0	0	0	0	6.23825835	4.22629303	0	0	6.45564223	0	0	0	7.6101227	0	6.43974684	0	0	0	0	0	0	0	5.23356805	0	0	6.3118608	0	0	0	0	0	0	0	0	5.13816338	0	8.07758552	0	0	5.95875505	0	0	0
aMIV	w6p2	FALSE	FALSE	4	pos	aMIV w6p2 pos	0	0	0	0	3.46272819	0	0	0	4.93129648	0	4.65757115	0	5.25939653	0	4.08047405	0	0	4.03393497	0	0	0	0	0	0	0	4.24912441	0	0	0	0	0	0	1.31442056	0	0	0	0	0	0	6.77497466	0	0	0
aMIV	w6p2	FALSE	FALSE	4	neg	aMIV w6p2 neg	0	0	0	0	0	5.3384475	0.05702187	0	0	0	4.28700603	0	5.8220531	0	0	0	0	0	0	0	0	0	5.11190666	0	0	5.74031008	0	0	0	0	0	0	0	0	0	0	6.86980795	0	4.68062457	7.30541243	0	0	0
aMIV	w6p2	FALSE	FALSE	4	neg	aMIV w6p2 neg	0	0	5.97612048	0	5.33806802	4.73727287	0	0	5.05484954	0	0	0	5.33474091	0	0	0	0	0	0	4.19217015	3.91038717	0	4.3175139	0	0	4.90089862	0	0	0	0	0	0	0	0	3.52406147	0	3.93617441	0	0	7.84301175	0	0	1.67666274
aMIV	w6p2	FALSE	FALSE	4	pos	aMIV w6p2 pos	0	0	2.333916	0	4.01962639	0	0	0	0	0	0	0	2.77470936	0	2.9436356	0	0	0	0	0	0	0	0	0	0	3.42794239	0	0.86571668	0	0	0	0	0	0	0	0	6.42695284	0	0	6.00828085	0	0	0
aMIV	w6p2	FALSE	FALSE	4	pos	aMIV w6p2 pos	0	0	0	0	6.84365081	3.89382995	0	0	3.77601755	0	4.77093652	0.04261937	6.69008779	0	4.66060437	0	0	0	0	0	0	3.01468972	4.97709049	0	0	3.81575016	0	0	3.62946412	0	0	0	0	0	0	1.87796126	7.99141129	0	0	7.56237728	0	0	0
aMIV	w6p2	FALSE	FALSE	4	pos	aMIV w6p2 pos	4.92171026	0	0	0	6.27400904	0	0	0	5.69679382	0	0	0	6.96519934	0	4.51264896	0	0	0	0	0	0	0	4.33413713	0	0	5.77060764	0	2.32052472	0	0	0	0	3.67704807	0	0	0	7.66749831	0	0	7.62898681	0	0	4.84502421
aMIV	w6p2	FALSE	FALSE	4	neg	aMIV w6p2 neg	4.82230872	0	5.29529207	0	5.28994812	5.07663042	0	0	4.40058303	0	0	0	6.27779342	0	0	0	4.16062257	0	0	0	0	0	3.54482808	0	0	5.5675044	0	0	0	0	0	0	0	0	0	0	7.83619996	0	0	7.50387978	0	0	0
aMIV	w6p2	FALSE	FALSE	4	pos	aMIV w6p2 pos	0	0	0	0	4.82752316	5.23029632	0	0	6.73651917	0	0	0	7.17787967	0	6.79059448	0	0	0	0	0	0	0	0	0	0	6.02110776	0	6.1722855	0	0	0	0	3.69694325	0	0	0	7.70949204	0	0	6.85522412	0	0	4.36549927
aMIV	w6p2	FALSE	FALSE	4	neg	aMIV w6p2 neg	0	0	0	0	4.75584115	5.65267412	0	0	0	0	0	3.15538726	5.78293642	0	0	0	0	5.10875171	0	0	0	2.79780728	6.15873302	0	0	4.63432321	0	0	0	0	0	0	0	0	0	0	3.66945955	0	0	6.47477673	0	0	0.04139131
aMIV	w6p2	FALSE	FALSE	4	neg	aMIV w6p2 neg	0	0	0	0	5.80586809	5.20527481	0	0	0	0	0	0	5.72329255	0	0	0	0	0	0	0	0	0	4.45385173	0	0	4.00791099	0	0	0	0	0	0	3.74629176	0	0	0	7.88349262	4.66960656	0	0	0	0	0
aMIV	w6p2	FALSE	FALSE	4	neg	aMIV w6p2 neg	0	0	0	0	5.21471005	4.59838786	0	0	5.15381501	0	0	0	3.4139389	0	0	0	0	0	0	0	0	0	0	0	0	6.25391189	0	0	0	0	0	0	0	0	0	0	6.73187573	0	0	7.48500918	0	0	5.02848177
aMIV	w6p2	FALSE	FALSE	4	neg	aMIV w6p2 neg	0	0	0	0	2.88973747	1.57075984	0.8160186	0	0	0	0	0	5.19343475	0	0	0	0	0	0	0	0	0	5.22539035	0	0	3.52937264	0	0	0	0	0	0	0	0	0	0	4.9814892	0	0	5.55881591	0	0	0
aMIV	w6p2	FALSE	FALSE	4	pos	aMIV w6p2 pos	0	0	0	0	0	6.16120098	0	0	6.0464684	0	0	0	5.70567924	0	5.99057879	0	0	0	0	0	0	0	4.52902057	0	0	6.96337398	0	2.80181573	3.64628361	0	0	0	0	0	0	0	7.50094434	0	0	8.1860086	0	0	4.35004571
aMIV	w6p2	FALSE	FALSE	4	neg	aMIV w6p2 neg	0	0	4.73605942	0	0	0	0	0	0	0	4.64012168	0	3.9064428	0	0	0	0	0	0	0	0	0	0	0	0	5.97063428	0	0	0	0	0	0	0	0	0	0	4.125733	0	0	5.57691438	0	0	2.47560914
aMIV	w6p2	FALSE	FALSE	4	neg	aMIV w6p2 neg	0	0	0	0	5.80572481	4.30737709	0	0	0	0	0	0	4.22579432	0	0	0	0	0.53515993	0	0	0	0	5.09100807	0	0	5.48825566	0	0	0	0	0	0	2.38665522	0	0	0	4.35244633	0	0	7.58390011	0	0	2.50546389
aMIV	w6p2	FALSE	FALSE	4	neg	aMIV w6p2 neg	0	0	5.15470002	0	5.75451355	5.26097292	0	0	4.22110203	0	0	0	5.4133205	0	0	0	0	5.3795136	0	0	0	3.07369516	5.23940119	0	0	6.40824727	0	0	0	0	0	0	0	0	0	0	0	0	0	6.19147629	0	0	0
aMIV	w6p2	FALSE	FALSE	4	pos	aMIV w6p2 pos	0	0	0	0	3.91872076	0	0	0	4.94835425	0	0	0	6.11758434	0	4.13474204	0	0	0	0	0	4.39595833	0	4.14556534	0	0	4.14216276	0	0	0	0	0	0	2.86231449	0	5.32979438	0	0	0	0	5.05440451	0	0	0
aMIV	w6p2	FALSE	FALSE	4	pos	aMIV w6p2 pos	0	0	0	0	0	0	0	0	0	0	0	0	2.41555052	0	3.15293791	0	0	0	0	0	0	0	0	0	0	3.17635494	0	0	0	0	0	0	0	0	0	0	4.37023788	0	0	0	0	0	0
aMIV	w6p2	FALSE	FALSE	4	pos	aMIV w6p2 pos	0	0	0	0	5.30376244	5.53518784	0	0	5.58519993	0	0	0	5.42286969	0	4.31276268	0	0	0	0	0	0	0	5.04787658	0	0	6.94786983	0	0	0	0	0	0	3.41783994	0	5.4003055	0	7.65141288	0	0	7.79823324	0	0	3.84156776
aMIV	w6p2	FALSE	FALSE	4	neg	aMIV w6p2 neg	0	0	3.67604071	0	4.70992255	0	0	0	3.76480791	4.73471036	0	0	5.28566113	0	0	0	0	0	0	0	0	0	0	0	0	5.30592243	0	0	0	0	0	0	0	0	0	0	7.87914724	0	0	7.93692501	0	0	0
aMIV	w6p2	FALSE	FALSE	4	neg	aMIV w6p2 neg	0	0	3.75295754	0	5.56844355	5.89091581	0	0	0	0	5.37164356	0	4.61965093	0	0	0	0	0	0	0	0	0	4.00569818	0	3.18913565	5.6629654	0	0	0	0	0	0	0	0	0	0	6.86899647	0	0	7.16260356	0	0	0
aMIV	w6p2	FALSE	FALSE	4	neg	aMIV w6p2 neg	0	0	5.85432499	4.04275693	6.29123081	0	0	0	5.95729601	0	5.42833053	0	6.44982329	0	0	0	0	0	0	4.75622992	0	3.39668141	0	0	0	6.49878486	0	0	0	0	0	0	3.87615438	0	0	0	5.90495877	0	0	4.71875043	0	0	0
aMIV	w6p2	FALSE	FALSE	4	pos	aMIV w6p2 pos	0	0	4.38120902	4.03920676	4.45461285	0	0	0	4.17546391	5.46825798	0	0	6.70454234	0	6.90271383	0	0	0	0	0	0	0	4.91163316	0	0	6.30275317	0	2.92114247	0	0	0	0	0	0	3.92508331	0	7.69281201	0	0	0	0	0	0
aMIV	w6p2	FALSE	FALSE	4	pos	aMIV w6p2 pos	0	0	0	0	0	0	0	0	4.20643009	0	0	0	5.94009732	0	5.4722971	0	0	0	0	0	0	0	0	0	0	4.912399	0	0	0	0	0	0	3.72941142	0	0	0	4.48287749	0	0	5.09063893	0	0	0
aMIV	w6p2	FALSE	FALSE	4	neg	aMIV w6p2 neg	0	0	0	0	6.36489412	7.30649118	0	0	6.64520086	4.70493126	6.42169234	0	6.52269706	0	0	0	0	0	0	0	0	2.84331852	6.98881806	0	4.1677056	6.92362946	0	0	5.85466827	0	0	0	0	0	4.76941551	0	8.61613341	0	0	6.46162083	0	0	4.56555504
aMIV	w6p2	FALSE	FALSE	4	neg	aMIV w6p2 neg	0	0	3.88229166	4.57067925	3.71633254	0	0	0	6.49876588	0	0	0	6.58911877	0	0	0	0	0	0	0	0	0	0	0	0	3.87279678	0	5.09676673	0	0	0	0	3.39320274	0	3.75468072	0	4.72373961	0	0	5.80074421	0	0	0
aMIV	w6p2	FALSE	FALSE	4	neg	aMIV w6p2 neg	0	0	0	0	6.8347926	5.94808967	1.27451847	0	6.58280347	0	0	0	6.65666356	0	0	4.03423616	0	0	0	0	0	0	4.73830579	0	0	6.77311093	0	0	0	0	0	0	0	0	0	0	8.16377223	0	0	8.30056806	0	0	5.90369453
aMIV	w6p2	FALSE	FALSE	4	neg	aMIV w6p2 neg	0	0	0	0	5.13392853	0	0	0	5.33412242	0	5.64565159	2.42164847	5.67092702	0	0	0	0	0	0	0	0	0	4.87791293	0	0	5.60832919	0	0	4.24081512	0	0	0	0	0	4.21125686	0	7.52990526	0	0	6.9302167	5.50022539	0	0
aMIV	w6p2	FALSE	FALSE	4	neg	aMIV w6p2 neg	0	0	3.54968813	0	4.43745952	0	0	0	0	0	4.73006296	0	5.62699636	0	0	0	5.82500776	0	0	0	0	4.95904384	0	0	0	4.52585484	0	0	0	0	0	0	0	0	0	0	5.55043715	0	0	7.00648781	0	0	0
aMIV	w6p2	FALSE	FALSE	4	pos	aMIV w6p2 pos	0	0	3.97948815	0	6.4337516	0	0	0	6.12036012	0	6.39052417	0	4.02522724	0	5.61298846	0	0	0	0	0	0	0	4.60743744	0	0	5.78692085	0	2.175228	0	0	0	0	0	0	0	0	7.95040389	0	0	6.64829259	4.77325928	0	3.8598699
aMIV	w6p2	FALSE	FALSE	4	pos	aMIV w6p2 pos	0	0	0	0	6.00708041	5.80589287	0	0	6.87975233	0	4.1711543	0	5.63383205	0	5.65071848	0	0	0	0	0	0	0	4.30121447	4.60052913	0	6.40177969	0	4.7007222	0	0	0	0	5.20489583	0	4.0127586	0	8.73135763	0	0	8.37135277	0	0	0
aMIV	w6p2	FALSE	FALSE	4	neg	aMIV w6p2 neg	0	0	0	0	5.73078715	0	0	0	0	0	3.97425756	0	1.65841221	0	0	0	0	0	0	0	0	0	0	0	0	3.98402151	0	0	0	0	0	0	0	0	0	0	5.71662464	0	0	7.38135763	4.55883998	0	0
aMIV	w6p2	FALSE	FALSE	4	neg	aMIV w6p2 neg	0	0	0	0	6.20135751	0	0	0	5.98551392	0	7.118331	0	7.13229942	0	0	0	0	0	0	0	0	0	5.82254204	0	0	4.00939894	0	0	0	0	4.7215409	0	0	0	5.27328964	0	8.00590215	4.81798368	0	7.62160255	0	0	3.57332068
aMIV	w6p2	FALSE	FALSE	4	pos	aMIV w6p2 pos	0	0	0	0	0	0	0	0	0	0	5.80371443	0	6.69341129	0	5.76431755	0	0	0	0	4.62450002	0	0	0	0	0	4.37906045	0	3.62101685	0	0	0	0	3.14953846	0	5.39615654	0	5.80254566	0	0	6.85849983	0	0	0
aMIV	w6p2	FALSE	FALSE	4	pos	aMIV w6p2 pos	4.9488544	0	0	0	5.80300703	4.95539079	0	0	4.15890727	0	0	0	6.75188364	0	5.11734749	0	0	0	0	0	0	0	0	0	0	6.30672298	0	4.18596955	0	0	0	0	0	0	0	0	8.28402927	0	0	4.26346644	0	0	0
aMIV	w6p2	FALSE	FALSE	4	neg	aMIV w6p2 neg	0	0	0	0	6.79053175	4.43385491	0	0	5.23814486	0	0	0	6.89127909	0	0	0	0	0	0	0	0	0	5.06136811	0	0	5.89683434	0	0	0	0	0	0	0	0	2.88575782	0	7.93873959	5.25164875	0	5.4839465	0	0	5.29618841
aMIV	w6p2	FALSE	FALSE	4	neg	aMIV w6p2 neg	0	0	0	3.28112051	5.0926255	0	0	0	3.32306164	0	0	0	4.22772302	0	0	0	0	0	0	0	0	0	3.16476485	0	2.35812296	5.26051615	0	0	0	0	0	0	0	0	3.41351456	0	7.77488238	0	0	4.11854949	0	0	3.9449546
aMIV	w6p2	FALSE	FALSE	4	pos	aMIV w6p2 pos	0	0	0	0	3.82362876	0	0	0	5.99388935	0	0	0	6.90389124	0	6.48269193	0	0	0	0	4.30840581	0	0	4.49879577	0	0	6.20516337	0	4.55835899	0	0	0	0	0	0	5.97554276	0	4.29080143	0	0	5.58451847	0	0	3.6339374
aMIV	w6p2	FALSE	FALSE	4	neg	aMIV w6p2 neg	0	0	6.69061604	0	6.88829488	4.45275244	0	0	4.1539877	0	0	1.33986925	7.51617368	0	0	0	0	0	0	4.64022042	0	0	4.36682486	0	0	5.22981531	0	0	5.22264993	0	0	0	0	0	0	0	7.53243998	5.66045051	0	6.74780874	0	0	4.40031347
aMIV	w6p2	FALSE	FALSE	4	pos	aMIV w6p2 pos	0	0	3.80460274	0	4.84267424	4.98546417	0	0	5.97552198	0	5.20790097	0	5.1521711	0	5.51415052	0	0	0	0	0	0	0	4.84245949	0	0	5.48212801	0	0	0	0	0	0	2.97358609	0	0	0	7.81194428	0	0	8.13661127	0	0	3.70331812
aMIV	w6p2	FALSE	FALSE	4	neg	aMIV w6p2 neg	0	0	0	0	3.9425435	5.34558432	0	0	5.16441819	0	0	0	6.59201383	0	0	0	0	0	0	0	0	4.00088776	0	0	0	5.87022006	0	0	0	0	0	0	0	0	0	0	6.6939165	0	0	6.7169797	0	0	3.38769245
aMIV	w6p2	FALSE	FALSE	4	neg	aMIV w6p2 neg	0	0	0	0	0	4.49336751	0.71405092	0	4.01175408	0	6.37997283	0	7.32218165	0	0	0	0	0	0	0	0	3.16551874	5.43529178	0	3.75492897	4.99585381	0	0	0	0	0	0	3.5493106	0	5.1744792	0	4.91883987	0	0	8.60554061	0	0	4.30206849
aMIV	w6p2	FALSE	FALSE	4	neg	aMIV w6p2 neg	0	0	0	0	5.73539944	4.50166565	0	0	0	0	4.87507913	0	6.25205395	0	0	0	0	0	0	0	0	0	5.68881084	0	0	4.32718459	0	0	4.98381387	0	0	0	3.96799304	0	0	0	7.20524663	0	0	4.56698626	0	0	0
aMIV	w6p2	FALSE	FALSE	4	pos	aMIV w6p2 pos	0	0	0	0	3.67395651	0	0	0	0	0	5.09882962	0	6.2398082	0	4.38135876	0	0	0	0	0	0	2.66306604	0	0	0	3.56028227	0	2.21233022	0	0	0	0	2.16033156	0	0	0	6.69960164	5.77060001	0	7.06739707	0	0	0
aMIV	w6p2	FALSE	FALSE	4	neg	aMIV w6p2 neg	0	0	4.12825132	0	6.87407132	4.15820912	0	0	6.18435039	0	5.0731797	0	6.35951843	0	0	0	0	4.78286183	0	0	0	0	0	0	0	4.69706301	0	0	5.09272734	0	0	0	0	0	0	0	8.34399438	4.83118775	0	6.64472175	0	0	0
aMIV	w6p2	FALSE	FALSE	4	neg	aMIV w6p2 neg	0	0	5.70665345	0	2.94402001	6.69031347	2.48044949	0	6.33142563	0	6.68630119	0	4.51402597	0	0	0	0	0	0	0	0	0	0	0	0	6.188276	0	0	0	0	0	0	0	0	0	0	7.34867002	0	0	7.72069897	0	0	0
aMIV	w6p2	FALSE	FALSE	4	neg	aMIV w6p2 neg	0	0	6.0914022	0	5.67698157	0	0	0	6.35367433	0	5.51971611	0	6.48771896	0	0	0	0	0	0	0	0	0	6.62491281	0	0	6.90695363	0	0	0	0	0	0	4.38475905	0	0	0	8.54041795	0	0	8.23578863	0	0	0
aMIV	w6p2	FALSE	FALSE	4	neg	aMIV w6p2 neg	0	0	5.19939022	0	6.55868683	5.31641443	0	0	0	0	0	0	5.93416232	0	0	0	0	0	0	0	0	3.69886419	0	0	0	5.92985886	0	0	0	0	0	0	0	0	5.01286351	0	8.99424068	4.67930322	0	5.85341329	4.78627139	0	3.74776513
aMIV	w6p2	FALSE	FALSE	4	neg	aMIV w6p2 neg	0	0	5.97629674	0	5.66574088	0	0	0	6.25038185	4.66858165	6.94106017	0	7.10811037	0	0	0	4.56373081	0	0	0	0	0	4.60656021	0	0	0	0	0	0	0	0	0	0	0	0	0	8.33670694	4.63554945	0	8.27354882	0	0	0
aMIV	w6p2	FALSE	FALSE	4	neg	aMIV w6p2 neg	0	0	4.74330722	2.08943646	6.22525564	0	1.92476163	0	5.21238636	5.00452204	0	0	5.18050498	0	0	0	0	0	0	0	0	0	4.9575539	0	0	6.96963479	0	0	0	0	0	0	0	0	4.04537282	0	6.98603123	0	0	6.38478824	0	0	0
aMIV	w6p2	FALSE	FALSE	4	pos	aMIV w6p2 pos	0	0	0	0	3.23521989	0	0	0	0	0	0	0	4.00307238	2.4689802	4.64004584	0	0	0	0	0	0	0	0	0	0	0	0	0	0	0	0	0	0	0	0	0	5.28069517	0	0	5.56543748	0	0	0
aMIV	w6p2	FALSE	FALSE	4	neg	aMIV w6p2 neg	0	0	5.75088213	0	4.01823239	5.18464171	0	0	5.73130249	0	6.14661193	0	6.01857976	0	0	0	0	0	0	0	0	0	2.07255886	0	0	6.59163031	0	0	0	0	0	0	0	0	0	0	6.91544943	4.33834128	0	7.02468874	0	0	0
aMIV	w6p2	FALSE	FALSE	4	neg	aMIV w6p2 neg	0	0	0	0	6.03309713	0	0	0	4.48555515	0	0	0	6.0002679	0	0	0	0	0	0	0	4.26239779	0	3.59915817	0	0	5.5488612	0	0	0	0	0	2.36288775	2.8187691	0	0	0	5.22088889	0	0	6.56124008	0	0	0
aMIV	w6p2	FALSE	FALSE	4	neg	aMIV w6p2 neg	0	0	3.24634232	0	5.89887661	6.05692953	0	0	0	0	0	0	6.17441116	0	0	0	0	0	0	0	0	0	3.35258137	4.66737942	0	5.56839552	0	1.86510562	0	0	0	0	0	0	0	0	4.6876734	0	0	6.49030129	0	0	2.6320208
aMIV	w6p2	FALSE	FALSE	4	pos	aMIV w6p2 pos	0	0	5.18484841	0	5.60562265	4.65799162	0	0	5.51538369	0	0	0	5.78260706	0	4.53312283	0	0	0	0	0	0	0	0	0	0	6.65865593	0	0	0	0	0	0	0	0	3.63291072	0	5.66861481	0	0	8.0645151	0	0	0
aMIV	w6p2	FALSE	FALSE	4	neg	aMIV w6p2 neg	0	0	0	0	6.38356494	4.71632852	0.414351	0	5.43141363	0	5.86771248	0	6.54957339	0	0	0	0	0	0	0	0	0	4.22405067	0	0	6.26944943	0	0	3.18197408	0	0	0	0	0	0	0	6.08002165	4.25602377	0	6.65787994	0	0	3.58602536
aMIV	w6p2	FALSE	FALSE	4	pos	aMIV w6p2 pos	0	0	0	0	4.50211154	0	0	0	4.9451964	0	0	0	5.64885159	0	6.00856592	0	0	0	0	0	0	0	0	0	0	6.68001851	0	3.83789361	0	0	0	0	0	0	0	0	5.08652999	0	0	0	0	0	5.02176076
aMIV	w6p2	FALSE	FALSE	4	pos	aMIV w6p2 pos	0	0	2.78624477	0	4.53728212	0	0	0	4.12173969	0	6.63561607	0	6.68174172	0	4.00887132	0	0	0	0	0	0	0	0	0	2.56091293	5.96848248	0	0	0	0	0	0	0	0	0	1.9855073	6.81273603	0	0	6.03467759	0	0	0
aMIV	w6p2	FALSE	FALSE	4	pos	aMIV w6p2 pos	0	0	3.92047477	1.64329495	5.63008352	0	0	0	6.72187811	0	0	0	6.16862395	0	7.0861046	0	0	0	0	0	0	4.44157048	5.5002885	0	0	4.33954536	0	0	0	0	0	0	0	0	5.64658331	0	6.41708032	0	0	6.29035601	0	0	4.57376249
aMIV	w6p2	FALSE	FALSE	4	neg	aMIV w6p2 neg	0	0	0	0	5.17567021	5.43182094	0	0	4.73800508	4.47864764	4.70933362	0	7.52749437	0	0	0	5.99358675	0	0	0	0	0	5.50039722	0	0	7.11485331	0	0	0	0	0	0	0	0	0	0	6.31679955	0	0	0	0	0	0
aMIV	w6p2	FALSE	FALSE	4	neg	aMIV w6p2 neg	0	0	4.26235491	0	4.52007219	0	0	0	5.99933304	5.23855014	6.5306011	0	7.22025673	0	0	0	0	0	0	0	0	0	0	0	0	5.35651879	0	0	3.87745772	0	0	0	0	0	0	0	8.28069244	0	0	7.36462616	0	0	0
aMIV	w6p2	FALSE	FALSE	4	pos	aMIV w6p2 pos	0	0	4.99176608	0	5.52685024	4.23789287	0	0	6.35750776	0	0	2.70250292	6.69689506	0	5.70092552	0	0	0	0	0	0	0	0	0	0	6.91727515	0	0	0	0	0	0	0	0	0	0	8.66588641	0	0	7.87588326	0	0	5.26922355
aMIV	w6p2	FALSE	FALSE	4	neg	aMIV w6p2 neg	0	0	0	0	0	0	0	0	0	0	0	0	5.00076811	0	0	0	0	0	0	0	0	0	0	0	0	6.00917949	0	0	0	0	0	0	0	0	0	0	0	0	0	5.19129198	0	0	2.60539294
aMIV	w6p2	FALSE	FALSE	4	pos	aMIV w6p2 pos	0	0	0	0	7.08985071	0	0	0	5.58775304	0	0	0	3.16276986	0	4.40380611	0	0	0	0	0	0	0	5.69818104	0	0	6.23383418	0	0	0	0	0	0	0	0	0	0	7.22122748	0	0	7.17358684	0	0	2.26233674
aMIV	w6p2	FALSE	FALSE	4	neg	aMIV w6p2 neg	0	0	0	3.09109719	5.53499545	6.18097683	0	0	0	0	5.28594283	0	6.70274649	0	0	0	0	0	0	0	0	3.36315684	6.42858467	0	0	5.22287748	0	0	4.07312236	0	0	0	0	0	4.23603455	0	6.06500278	0	0	6.45401078	4.36463649	0	3.92255222
aMIV	w6p2	FALSE	FALSE	4	neg	aMIV w6p2 neg	0	0	5.18833961	0	4.26153039	5.73076238	1.21341639	0	7.01952945	5.24813223	0	0	5.24111188	0	0	0	0	0	0	0	0	0	6.75384152	0	0	5.41982561	0	0	3.71282616	0	0	0	0	0	0	0	7.37126068	0	0	6.88478967	0	0	4.99296156
aMIV	w6p2	FALSE	FALSE	4	pos	aMIV w6p2 pos	0	0	4.53054504	0	6.18349154	0	0	0	0	4.0726285	5.50545539	0	5.0286257	0	6.42262529	0	0	0	0	0	0	0	0	0	0	5.44758091	0	4.60665398	0	0	0	0	0	0	4.41590687	0	6.71238092	0	0	7.35201348	0	0	3.47747118
aMIV	w6p2	FALSE	FALSE	4	pos	aMIV w6p2 pos	0	0	5.18049773	0	4.09098207	5.68126822	0	0	5.87537105	0	0	0	5.66891743	0	5.0598609	0	0	0	0	0	0	0	0	0	0	5.41851848	0	0	0	0	0	0	0	0	0	0	7.16135312	0	0	7.61963616	0	0	0
aMIV	w6p2	FALSE	FALSE	4	neg	aMIV w6p2 neg	0	0	5.74392524	0	6.13582075	6.20709335	0	0	4.86957668	0	5.84959086	0	7.04220234	0	0	0	0	0	0	0	0	0	0	0	0	6.07198037	0	0	0	0	0	0	0	0	0	0	0	0	0	7.6449425	0	0	0
aMIV	w6p2	FALSE	FALSE	4	pos	aMIV w6p2 pos	0	0	4.04425117	1.285233	6.61832696	0	0	0	6.92688745	0	0	0	6.56423048	0	6.22571337	0	0	0	0	5.19924564	0	0	0	0	0	6.00058088	0	0	0	0	0	0	0	0	0	0	8.34072674	0	0	6.92998764	0	0	0
aMIV	w6p2	FALSE	FALSE	4	pos	aMIV w6p2 pos	0	0	0	0	5.49356032	4.57581791	0	0	4.66627582	0	5.66589781	0	5.59172564	0	5.07453825	0	0	0	0	3.69786347	0	3.97691286	4.82400705	0	0	5.12355984	0	2.18823629	0	0	0	0	0	0	0	0	6.96915703	0	0	7.45268333	0	0	3.55402519
aMIV	w6p2	FALSE	FALSE	4	pos	aMIV w6p2 pos	0	0	5.69818887	4.22995121	4.12243588	5.21079191	1.16339255	0	5.68922734	0	0	0	6.52763328	0	7.29414269	0	0	0	0	0	0	0	5.87614004	0	5.74898873	7.42883166	0	0	0	0	0	0	0	0	0	0	5.86967869	0	0	5.51102719	0	0	4.34528707
aMIV	w6p2	FALSE	FALSE	4	neg	aMIV w6p2 neg	0	0	3.87361978	0	4.38263882	0	0	0	5.64732998	0	0	0	4.74519255	0	0	0	0	0	0	0	0	0	5.82994968	0	0	6.66524614	0	0	4.11798961	0	0	0	0	0	0	0	6.80797858	0	0	7.96892077	0	0	0
aMIV	w6p2	FALSE	FALSE	4	pos	aMIV w6p2 pos	0	0	0	0	5.45698927	0	0	0	6.56695464	0	0	0	8.18117691	0	8.07181035	0	0	0	0	0	0	3.66055812	6.08132853	0	0	5.95995246	0	4.5754171	0	0	0	0	0	0	0	0	7.72527816	0	0	6.51389626	0	0	3.57833466
aMIV	w6p2	FALSE	FALSE	4	neg	aMIV w6p2 neg	0	0	0	0	4.25445656	0	0	0	5.46543057	0	7.2629032	0	5.26848849	0	0	0	0	0	0	0	0	0	3.66714204	0	0	4.37852715	0	0	0	0	0	0	0	0	0	0	7.53436534	0	0	3.96097137	4.31998761	0	0
aMIV	w6p2	FALSE	FALSE	4	pos	aMIV w6p2 pos	0	0	5.36443664	0	4.63570471	0	0	0	6.0674738	0	5.60234778	0	7.3645235	0	7.53571298	0	0	0	0	0	0	0	5.9883543	0	0	5.62525806	0	4.43163034	0	0	0	0	0	0	4.52150715	4.06664222	6.36256538	0	0	7.63767862	0	0	0
aMIV	w6p2	FALSE	FALSE	4	pos	aMIV w6p2 pos	0	0	4.17977721	0	5.63936534	0	0	0	3.99156724	0	5.90373124	0	5.63381283	0	5.82688899	0	0	0	0	0	0	0	0	0	0	4.95519923	0	0	0	0	0	0	0	0	3.54998335	0	6.15172419	0	0	6.17799682	0	0	3.04078437
aMIV	w6p2	FALSE	FALSE	4	pos	aMIV w6p2 pos	5.76826593	0	3.99360214	0	0	0	0	0	5.59592576	0	0	0	7.15431824	0	6.11191209	0	0	0	0	0	0	0	0	0	5.04689134	4.59171516	0	0	0	0	0	0	0	0	5.05190393	0	6.83094907	0	0	5.38965865	0	0	3.10040243
aMIV	w6p2	FALSE	FALSE	4	neg	aMIV w6p2 neg	0	0	0	2.91333297	6.29712632	0	0	0	0	0	7.70263472	0	7.2068035	0	0	0	0	0	0	0	0	0	0	0	0	7.03671797	0	0	0	0	0	0	0	0	5.54039974	0	6.87390037	0	0	7.76874017	0	0	3.31966135
aMIV	w6p2	FALSE	FALSE	4	pos	aMIV w6p2 pos	0	0	0	0	6.63090984	4.67942235	0	0	6.3679861	0	5.80986325	0	6.2040496	0	5.86937789	0	0	0	0	0	0	0	6.24677383	0	0	5.40963256	0	0	0	0	0	0	0	0	4.6597714	0	6.93807588	0	0	7.38473448	0	0	2.73642414
aMIV	w6p2	FALSE	FALSE	4	neg	aMIV w6p2 neg	0	0	0	0	6.50781465	0	0	0	5.05235346	0	0	0	4.27813356	0	0	0	0	0	0	0	0	0	4.34896954	0	0	5.41209073	0	3.2853614	0	0	0	0	0	0	4.52864871	0	7.67736313	0	0	8.32586787	0	0	2.47096682
aMIV	w6p2	FALSE	FALSE	4	neg	aMIV w6p2 neg	0	0	0	0.33149818	5.15478889	0	0	0	6.15055974	0	6.27481395	0	7.2162737	0	0	0	0	0	0	0	4.06553698	0	6.91752413	0	5.05589985	6.91942582	0	0	5.04355685	0	0	0	0	0	0	0	6.4333378	0	0	7.39456857	0	0	0
aMIV	w6p2	FALSE	FALSE	4	neg	aMIV w6p2 neg	0	0	0	0	3.55643907	5.8588943	0	0	4.1850634	0	7.0902392	0	7.31293114	0	0	0	0	0	0	0	0	0	5.77274015	0	0	4.52066963	0	0	0	0	0	0	0	0	4.06235558	3.47290917	7.25434186	0	0	8.20376518	0	0	0
aMIV	w6p2	FALSE	FALSE	4	neg	aMIV w6p2 neg	0	0	0	0	6.90747745	0	0	0	6.23348079	0	0	0	5.55974449	0	0	0	0	0	0	0	0	0	7.29496713	0	3.95336323	7.46149863	0	0	0	0	0	0	0	0	0	0	8.77992489	0	0	7.58539348	0	0	0
aMIV	w6p2	FALSE	FALSE	4	pos	aMIV w6p2 pos	0	0	0	0	6.1058708	6.35384227	0	0	3.57136496	0	6.79521412	0	6.61159082	0	4.56740204	0	0	0	0	0	4.77789786	0	6.34464635	0	0	4.25165009	0	0	0	0	0	0	0	0	4.533714	0	7.07587557	0	0	7.79486335	0	0	0
aMIV	w6p2	FALSE	FALSE	4	neg	aMIV w6p2 neg	0	0	0	0	7.20497403	6.24183534	0	0	6.06963661	0	7.40982116	0	5.6706066	0	0	0	0	0	0	0	0	3.871989	2.9123126	0	0	5.70927014	0	0	0	0	0	0	0	0	0	0	8.25163654	0	0	8.24981774	0	0	4.04958416
aMIV	w6p2	FALSE	FALSE	4	pos	aMIV w6p2 pos	0	0	6.036061	0	0	0	0	0	4.39539266	0	0	0	3.83804127	0	6.06712684	0	0	0	0	0	0	3.79607093	6.36016303	0	0	5.4659688	0	4.31307993	0	4.45142585	0	0	0	0	0	0	0	0	0	6.45685149	5.0779681	0	0
aMIV	w6p2	FALSE	FALSE	4	neg	aMIV w6p2 neg	0	0	0	0	6.00524467	6.65408739	0	3.08355953	0	0	0	1.23049648	3.2068568	0	0	3.71039296	0	0	0	0	0	0	3.14120798	0	0	5.76966734	0	0	0	0	0	0	0	0	0	0	8.16717264	0	0	4.36236955	0	0	0
aMIV	w6p2	FALSE	FALSE	4	neg	aMIV w6p2 neg	0	0	0	3.05765562	5.40793846	0	0	0	5.2614694	0	5.612405	0	6.32398626	0	0	0	0	0	0	0	0	0	0	0	0	3.83474643	0	0	0	0	0	0	0	0	4.08496489	0	6.75182097	0	0	0	0	0	0
aMIV	w6p2	FALSE	FALSE	4	pos	aMIV w6p2 pos	0	0	0	0	0	0	0	0	5.02596943	0	0	0	6.4521612	0	6.01883681	0	0	0	0	0	0	0	3.81872236	0	0	0	0	0	0	0	0	0	0	0	0	0	4.73663868	0	0	5.35165692	0	0	3.93065321
aMIV	w6p2	FALSE	FALSE	4	neg	aMIV w6p2 neg	0	0	0	0	6.65169234	0	0	0	0	0	5.91740035	0	7.53131337	0	0	0	0	0	0	0	0	0	6.88571552	0	0	6.13511695	0	0	0	0	0	0	0	0	0	0	5.27702163	0	0	5.59661895	0	0	0
aMIV	w6p2	FALSE	FALSE	4	neg	aMIV w6p2 neg	0	0	3.88802228	0	5.6034448	4.9089455	0	0	0	0	5.74150127	0	5.43030313	0	0	0	0	0	0	0	0	0	4.34266925	0	4.46245471	5.7352089	0	0	0	0	0	0	0	0	0	0	7.22722461	0	0	7.04257094	0	0	0
aMIV	w6p2	FALSE	FALSE	4	neg	aMIV w6p2 neg	0	0	0	0	5.46075623	6.26481685	0	0	5.89345947	0	6.28642935	0	7.21778365	0	0	0	0	0	0	0	0	0	6.25393509	5.17874694	0	7.42778598	0	0	0	0	0	0	0	0	0	0	6.58397467	0	0	6.6612599	0	0	0
aMIV	w6p2	FALSE	FALSE	4	neg	aMIV w6p2 neg	0	0	0	0	6.15996522	4.25884209	1.67730356	0	0	0	0	0	5.13238928	0	0	0	0	0	0	0	0	0	0	0	0	0	0	0	0	0	0	0	0	0	0	0	0	0	0	5.94037003	0	0	0
aMIV	w6p2	FALSE	FALSE	4	pos	aMIV w6p2 pos	0	0	5.70261583	0	5.79252759	5.61498557	1.78187202	0	4.92050944	0	0	0	7.49095888	2.84844887	6.31542067	0	0	0	0	0	0	0	5.62954957	0	0	7.97598457	0	3.89300302	0	0	0	0	0	0	0	0	7.94934392	0	0	8.86821589	0	0	0
aMIV	w6p2	FALSE	FALSE	4	neg	aMIV w6p2 neg	0	0	4.63531628	0	5.45187746	0	0	0	6.53383657	0	0	0	6.68088541	0	0	0	0	0	0	0	0	0	4.20754859	0	0	0	0	0	0	0	0	0	0	0	4.29565766	0	3.75993412	0	0	0	0	0	0
aMIV	w6p2	FALSE	FALSE	4	neg	aMIV w6p2 neg	0	0	0	0	5.58437358	3.61128177	0.32456911	0	3.1683035	0	4.65497584	0	5.25737245	0	0	0	0	0	0	0	0	0	5.80921725	0	0	5.31742763	0	0	0	0	0	0	0	0	0	0	7.10803214	0	0	7.58550813	0	0	0
aMIV	w6p2	FALSE	FALSE	4	pos	aMIV w6p2 pos	0	0	5.68687365	0	6.78410022	0	1.76883617	0	5.71924697	4.5913231	5.73184393	0	7.04038794	0	5.55031811	0	0	0	0	0	0	0	6.25000786	0	0	6.03739134	0	2.79127273	0	0	0	0	0	0	0	0	7.96974976	0	0	7.55186986	0	0	0
aMIV	w6p2	FALSE	FALSE	4	pos	aMIV w6p2 pos	0	0	0	0	5.37554526	4.21248827	0	0	5.91793487	0	5.61782711	1.77364171	6.23831373	0	0.12659639	0	0	0	0	0	0	0	4.15703447	0	0	4.37026158	0	0	0	0	0	0	0	0	4.19790847	0	8.42072227	0	0	6.72376022	0	0	5.17608767
aMIV	w6p2	FALSE	FALSE	4	pos	aMIV w6p2 pos	0	0	4.68142705	0	5.45372917	0	0	0	1.08093021	0	0	0	4.73538987	0	6.26775633	0	0	0	0	0	0	0	6.68229235	0	0	5.41119247	0	5.53588912	0	0	0	0	0	0	3.85517566	0	8.53403236	0	0	7.77987199	0	0	0
aMIV	w6p2	FALSE	FALSE	4	neg	aMIV w6p2 neg	0	0	0	0	4.88224074	4.47559691	0	0	4.14982244	0	1.99566848	0	5.3664137	0	0	0	4.37120548	0	0	0	0	0	0	0	0	5.66267007	0	0	0	0	0	0	0	0	0	0	7.25469336	0	0	0.9317417	0	0	0
aMIV	w6p2	FALSE	FALSE	4	neg	aMIV w6p2 neg	0	0	0	0	5.56512217	4.98872025	0	0	5.77905065	0	7.71920591	0	5.57394826	0	0	0	0	0	0	0	0	4.16644541	5.18751897	0	0	7.26274856	0	0	0	0	0	0	0	0	0	0	7.98735978	0	0	7.20890193	0	0	4.01199095
aMIV	w6p2	FALSE	FALSE	4	pos	aMIV w6p2 pos	0	0	0	2.41145556	5.18675584	5.39427476	0	0	5.46673916	0	2.19746791	0	4.03966157	0	3.55828001	0	0	0	0	0	0	0	3.2496893	0	0	5.82199321	0	0	0	0	0	0	0	0	3.18246218	0	7.8184502	0	0	4.99801509	0	0	2.98234571
aMIV	w6p2	FALSE	FALSE	4	neg	aMIV w6p2 neg	0	0	0	0	7.33938467	6.77002628	0	0	0	0	7.24877946	0	6.34041849	0	0	0	0	0	0	0	0	0	0	0	0	5.16526171	0	0	0	0	0	0	0	0	6.34602301	0	7.27389535	0	0	7.42582045	0	0	0
aMIV	w6p2	FALSE	FALSE	4	pos	aMIV w6p2 pos	0	0	4.43690703	0	4.53831523	5.56851488	0	0	0	0	0	0	6.84574057	0	4.75595178	0	0	0	0	0	0	0	0	0	3.62265536	6.16768674	0	0	0	0	0	0	0	0	3.927354	0	6.14915329	4.51318765	0	7.66462746	0	0	0
aMIV	w6p2	FALSE	FALSE	4	pos	aMIV w6p2 pos	0	0	0	0	6.73342172	0	0	0	5.26632601	0	4.99931582	0	5.81531138	0	5.7491209	0	0	0	0	4.79351668	0	0	5.50457044	0	3.95909011	4.67325993	0	0	0	0	0	0	0	0	0	0	7.73037627	0	0	7.38744673	0	0	0
aMIV	w6p2	FALSE	FALSE	4	neg	aMIV w6p2 neg	0	0	0	5.0295595	5.55648557	0	0	0	4.66453084	0	0	0	5.76097401	0	0	0	0	0	0	0	0	3.2698055	6.94277045	0	0	5.19926507	0	0	0	0	0	0	0	0	0	0	7.06156119	5.9333974	0	7.62902823	0	0	0
aMIV	w6p2	FALSE	FALSE	4	neg	aMIV w6p2 neg	0	0	0	0	5.35188301	0	0	0	6.6929049	0	0	0	7.20909424	0.75642802	0	0	0	0	0	0	0	4.93907286	7.00997772	0	0	5.72251163	0	0	0	0	0	0	0	0	0	0	6.82721546	0	0	6.02085786	0	0	0
aMIV	w6p2	FALSE	FALSE	4	pos	aMIV w6p2 pos	0	0	3.40599805	0	7.03823299	0	0	0	5.870427	0	7.0560754	0	6.58193833	0	3.36779276	0	5.65934978	0	0	6.02123364	0	0	6.2851628	0	0	5.29660056	0	2.75681621	0	0	0	0	0	0	3.75282859	0	7.73852722	0	0	7.54718928	0	0	5.33275026
aMIV	w6p2	FALSE	FALSE	4	pos	aMIV w6p2 pos	0	0	3.6165134	0	5.14533459	0	0	0	5.68925219	0	6.28380431	0	5.15429104	0	3.94749876	0	0	0	0	0	4.29215904	3.07835648	5.2978473	0	0	5.62693398	0	0	0	0	0	0	0	0	5.06812616	0	6.67373223	0	0	7.23972791	0	0	0
aMIV	w6p2	FALSE	FALSE	4	neg	aMIV w6p2 neg	0	0	0	0	6.19953975	0	0	0	6.86358353	0	8.32189399	0	5.16519953	0	0	0	0	0	0	0	0	0	0	0	0	6.32731402	0	0	0	0	0	0	0	0	4.34560712	0	7.50104412	0	0	7.97100726	0	0	4.98438537
aMIV	w6p2	FALSE	FALSE	4	pos	aMIV w6p2 pos	0	0	0	4.09250428	6.42413531	0	0	0	5.39321413	0	0	0	6.10706635	0	4.80114875	0	0	0	0	0	0	0	0	0	0	0	0	0	0	0	0	0	0	0	0	0	7.34657039	0	0	7.40183865	0	0	0
aMIV	w6p2	FALSE	FALSE	4	neg	aMIV w6p2 neg	0	0	0	0	6.69209169	4.97982133	0	0	5.64319458	0	6.58781313	0	7.0741267	0	0	0	0	0	0	0	0	0	4.25046407	0	0	0	0	0	0	0	0	0	0	0	3.54703163	0	8.0957242	0	0	5.40541077	0	0	3.89596651
aMIV	w6p2	FALSE	FALSE	4	neg	aMIV w6p2 neg	0	0	0	0	4.47106071	0	0	0	0	0	5.56879738	0	7.06506088	0	0	0	0	0	0	0	0	0	0	0	0	0	0	0	0	0	0	0	0	0	0	0	6.68445427	0	0	6.4339936	0	0	0
aMIV	w6p2	FALSE	FALSE	4	pos	aMIV w6p2 pos	0	0	4.00988256	0	4.07363143	0	0	0	3.98553919	0	0	0	4.76817171	0	5.99792317	0	0	0	0	0	0	3.20602252	0	0	0	4.57070616	0	5.1182298	0	0	0	0	0	0	0	0	6.09499234	0	0	0	0	0	0
aMIV	w6p2	FALSE	FALSE	4	pos	aMIV w6p2 pos	0	0	4.81962206	0	6.41024291	0	0	0	3.52937942	0	5.60288441	0	3.7078109	0	5.49395308	0	0	0	0	0	0	2.98037187	3.21084325	0	0	4.0324716	0	0	0	0	0	0	0	0	0	0	7.73823594	0	0	7.36957836	0	0	3.84740449
aMIV	w6p2	FALSE	FALSE	4	pos	aMIV w6p2 pos	0	0	3.87599461	0	3.07071325	0	0	0	4.51537969	0	0	0	5.89701252	0	5.04346585	0	0	0	0	0	0	0	5.01903606	0	0	6.29185488	0	2.13537496	0	0	0	0	0	0	0	0	0	0	0	5.35643094	0	0	3.92761441
aMIV	w6p2	FALSE	FALSE	4	pos	aMIV w6p2 pos	0	0	0	0	0	4.73556534	0	0	5.31200994	4.51388869	0	0	5.71299579	0	6.15274985	0	0	0	0	0	0	0	4.2319511	0	0	6.21431506	0	4.13773863	0	0	0	0	0	0	3.93778375	0	5.44778214	0	0	7.90049328	4.35169212	0	0
aMIV	w6p2	FALSE	FALSE	4	pos	aMIV w6p2 pos	0	0	0	0	6.06982162	2.75285393	0	0	6.36529854	0	7.39042551	0	5.52247498	0	4.4681837	0	0	0	0	0	0	0	0	0	0	5.21706215	0	0	0	0	0	0	0	0	4.24465813	0	7.78996203	0	0	8.45709455	4.68795019	0	3.98486817
aMIV	w6p2	FALSE	FALSE	4	neg	aMIV w6p2 neg	0	0	3.7949177	0	5.19552783	0	1.28634258	0	4.26650769	3.87112066	0	0	6.74557099	0	0	0	0	0	0	0	0	0	5.67504981	0	0	5.76853224	0	0	0	0	0	0	0	0	0	0	5.24169388	0	0	8.11861062	0.59552204	0	4.5723003
aMIV	w6p2	FALSE	FALSE	4	pos	aMIV w6p2 pos	0	0	4.38611748	0	5.89136803	0	0	0	6.61632479	0	0	0	6.98500517	0	6.2871979	0	0	0	0	0	0	0	0	0	0	6.54555613	0	0	0	0	0	0	0	0	0	0	7.14941272	0	0	7.4867137	0	0	3.76976574
aMIV	w6p2	FALSE	FALSE	4	neg	aMIV w6p2 neg	0	0	0	0	6.33659643	4.6689571	0	0	4.09644604	0	5.06948828	2.08720321	5.76357999	0	0	0	0	0	0	0	0	0	0	0	0	6.66542117	0	0	0	0	0	0	0	0	0	0	7.05085792	0	0	7.75152265	0	0	0
aMIV	w6p2	FALSE	FALSE	4	pos	aMIV w6p2 pos	0	0	0	0	5.37790643	0	0	0	0	0	7.1856555	0	5.41133139	0	4.99493255	0	0	0	0	0	0	3.98561943	4.61214624	0	3.50603769	5.81572434	0	5.47841078	0	0	0	0	0	0	4.98898981	0	8.51694944	0	0	6.98394258	0	0	0
aMIV	w6p2	FALSE	FALSE	4	neg	aMIV w6p2 neg	0	0	0	0	3.19055157	0	0	0	0	4.54279284	4.75058752	0	5.7498065	0	0	0	0	0	0	0	0	0	5.39146158	0	0	0	0	0	0	0	0	0	0	0	4.51317962	0	7.49232983	0	0	6.28051581	0	0	3.57856571
aMIV	w6p2	FALSE	FALSE	4	neg	aMIV w6p2 neg	5.23962559	0	0	0	7.74287133	7.00073843	0	0	3.60154285	0	8.81119723	0	5.90298621	0	0	0	0	0	0	0	0	0	5.05816495	0	0	6.23798022	0	0	0	0	0	0	0	0	5.35571154	0	7.36744855	0	0	9.09751352	0	0	2.43122414
aMIV	w6p2	FALSE	FALSE	4	pos	aMIV w6p2 pos	0	0	5.9286006	2.18751599	4.40088094	0	0	0	0	4.38987746	0	0	5.69099513	0	5.28347804	0	0	0	0	0	0	0	0	0	2.15030532	6.11464155	0	3.5896027	0	0	0	0	0	0	0	0	4.53767105	0	0	6.35440333	0	0	0
aMIV	w6p2	FALSE	FALSE	4	pos	aMIV w6p2 pos	0	0	3.51759837	1.40179309	6.39949755	0	0	0	0	0	0	0	6.75996843	4.81455629	5.20246584	0	0	0	0	0	0	4.40556909	3.58640918	0	0	5.76169899	0	0	0	0	0	0	0	0	0	0	8.04696454	0	0	6.50462387	5.14283658	0	5.40814392
aMIV	w6p2	FALSE	FALSE	4	neg	aMIV w6p2 neg	0	0	0	2.05041189	5.80763303	0	0	0	5.02372233	0	0	0	6.20257672	0	0	0	0	0	0	0	0	4.63428869	5.31648875	0	0	6.34271457	0	3.0562121	0	0	0	0	0	0	0	0	6.59394304	0	0	6.83448911	0	0	0
aMIV	w6p2	FALSE	FALSE	4	pos	aMIV w6p2 pos	0	0	5.85226393	0	0	3.76502751	1.08270932	0	3.38515661	4.14090881	5.79112959	0	6.38509857	0	6.12992525	0	0	0	0	0	0	0	6.51997252	0	0	4.91949781	0	4.20296703	0	0	0	0	0	0	0	0	6.93349988	0	0	7.65751664	0	0	5.19080661
aMIV	w6p2	FALSE	FALSE	4	pos	aMIV w6p2 pos	0	0	2.78007148	0	3.87546905	0	0	0	5.25874478	0	0	0	5.32881674	0	6.5615897	0	0	0	0	0	0	0	4.1080576	0	3.42440393	6.79130886	0	0	0	0	0	0	0	0	0	0	7.43174353	0	0	6.8236027	0	0	3.27626533
aMIV	w6p2	FALSE	FALSE	4	pos	aMIV w6p2 pos	4.15789049	0	5.46713068	0	1.71252205	0	0	0	4.20908985	0	0	0	6.36374787	0	7.72786232	0	0	0	0	5.15924942	0	4.56836485	6.73695458	0	3.33210007	6.54962442	0	0	0	0	0	0	0	0	3.91680627	0	7.64800616	0	0	6.82764087	0	0	0
aMIV	w6p2	FALSE	FALSE	4	neg	aMIV w6p2 neg	0	0	0	2.79958786	0	7.05974528	0	0	0	0	5.41753415	0	4.40855981	0	0	4.20971679	0	0	0	5.92405019	0	0	6.5628728	0	0	7.54005208	0	3.75055584	0	0	0	0	0	0	5.10863607	5.06036365	7.68507956	0	0	8.07555785	0	0	0
aMIV	w6p2	FALSE	FALSE	4	neg	aMIV w6p2 neg	0	0	5.75588629	0	6.36714335	0	0	0	0	0	0	0	7.06268003	0	0	0	0	0	0	0	0	0	6.16508802	0	0	6.399521	0	0	0	0	0	0	0	0	0	0	6.40660687	4.52748299	0	6.58912761	4.25699297	0	0
aMIV	w6p2	FALSE	FALSE	4	pos	aMIV w6p2 pos	0	0	5.07338424	0	6.95109971	0	0	0	6.2250498	0	0	0	3.95438584	0	6.18071404	0	0	0	0	0	0	0	7.18229496	0	0	7.18061476	0	0	0	0	0	0	0	0	4.52930301	0	0	0	0	5.63615622	0	0	3.1349429
aMIV	w6p2	FALSE	FALSE	4	neg	aMIV w6p2 neg	0	0	0	3.39274051	5.73736764	5.61961935	0	0	4.96460418	0	0	0	6.4165454	0	0	0	0	0	0	4.72877072	0	0	6.50225481	0	0	6.11544919	0	2.62104468	0	0	0	0	0	0	4.10167888	0	7.50105981	0	0	5.0586184	0	0	0
aMIV	w6p2	FALSE	FALSE	4	neg	aMIV w6p2 neg	0	0	0	1.8385558	7.22131983	4.84086108	0	0	6.36756153	0	5.58658117	0	6.03256356	0	0	0	0	0	0	0	0	3.9893373	5.38626559	0	0	6.99568372	0	0	0	0	0	0	0	0	0	3.57707264	8.28104962	0	0	7.54689359	0	0	3.45712063
aMIV	w6p2	FALSE	FALSE	4	neg	aMIV w6p2 neg	0	0	0	3.17729102	5.76701416	5.21753801	0	0	3.56478921	0	7.27242987	0	7.43440648	0	0	0	0	0	0	0	0	0	6.12473342	0	0	6.49749758	0	0	0	0	0	0	0	0	4.00633832	0	7.88111535	0	0	8.23824987	0	0	5.36871659
SAM	d10p1	FALSE	FALSE	6	pos	SAM d10p1 pos	0	0	0	0	0	0	0	0	0	0	0	0	5.43221689	0	4.08975789	0	0	0	0	0	0	0	0	0	0	3.34419387	0	0	0	0	0	0	0	0	0	0	0	0	0	4.1438634	0	0	0
SAM	d10p1	FALSE	FALSE	6	pos	SAM d10p1 pos	0	0	0	0	3.18015762	0	0	0	6.15766188	3.86663408	0	0	6.52844434	0	6.20586425	0	0	0	0	0	0	0	3.02167597	0	0	3.65120496	0	3.15906129	0	0	0	0	2.15496584	0	0	0	7.30472444	0	0	6.97118615	0	0	3.36714936
SAM	d10p1	FALSE	FALSE	6	neg	SAM d10p1 neg	0	0	0	0	6.39051356	1.47562128	0	0	0	0	0	0	6.01523501	0	0	0	0	0	0	0	0	0	7.07288565	0	0	4.94710819	0	0	3.29254861	0	0	0	0	0	0	0	5.70209699	3.20436193	0	7.48529857	0	0	0
SAM	d10p1	FALSE	FALSE	6	neg	SAM d10p1 neg	0	0	3.3877405	4.49177042	6.2446707	7.14059385	1.66761411	0	0	5.06628212	0	0	5.50237509	0	0	0	0	0	0	0	0	0	7.17377419	0	0	4.1635316	0	0	0	0	5.37387889	0	0	0	0	0	7.0513829	0	0	7.57833995	0	0	0
SAM	d10p1	FALSE	FALSE	6	neg	SAM d10p1 neg	0	0	5.42072282	0	6.91613116	7.23785879	1.41436128	0	0	0	0	0	6.61405172	0	0	0	0	0	0	0	3.79324103	0	6.68838044	0	0	5.01354388	0	0	4.1261937	0	0	0	2.79659271	0	2.49460423	0	0	4.12838188	0	7.67605524	0	3.52306685	4.91981753
SAM	d10p1	FALSE	FALSE	6	neg	SAM d10p1 neg	0	0	6.73076746	4.45133415	6.95099033	6.30607998	2.32092232	0	5.09531945	0	0	0	5.91613921	0	0	0	0	0	0	0	0	0	6.050948	0	0	7.3519942	0	3.68768705	0	0	6.66717818	0	3.38858555	0	0	0	0	0	0	6.46604084	0	4.16928282	0
SAM	d10p1	FALSE	FALSE	6	pos	SAM d10p1 pos	0	0	0	3.72480034	5.19158962	0	0	0	5.10904298	0	0	0	7.0740492	0	6.57916955	0	0	0	0	0	0	0	3.48448926	0	0	5.73189297	0	0	0	0	0	0	0	0	0	0	6.16344685	0	0	4.72540486	0	0	3.23541619
SAM	d10p1	FALSE	FALSE	6	pos	SAM d10p1 pos	0	0	6.19682984	0	8.66955056	0	0	0	5.95191419	3.94947141	4.32829997	0	8.37131421	0	7.03468211	0	0	0	0	0	0	0	7.22768939	0	0	7.15351447	0	0	5.93873374	0	0	0	3.08905108	0	0	0	4.6376291	0	0	9.38891497	0	0	5.82480368
SAM	d10p1	FALSE	FALSE	6	neg	SAM d10p1 neg	0	0	0	0	4.63962643	0	0	0	0	0	2.01067831	0	3.5529737	0	0	0	5.60564647	0	0	0	0	0	5.00868072	0	0	5.19631578	0	0	0	0	0	0	0	0	0	0	5.64185507	0	0	6.07359446	0	0	0
SAM	d10p1	FALSE	FALSE	6	neg	SAM d10p1 neg	0	0	0	4.94419886	7.45054711	5.28648416	0.18994239	0	0	0	5.22836504	0	7.85366818	0	0	0	0	0	0	0	0	0	8.14506419	0	0	6.48994288	0	0	0	0	0	0	0	0	0	0	0	6.60750804	0	6.64480377	0	0	3.38791271
SAM	d10p1	FALSE	FALSE	6	neg	SAM d10p1 neg	0	0	4.83535006	2.82612265	7.00673309	5.79782873	1.74715602	0	4.61066645	0	5.00765358	0	7.09770077	0	0	0	0	0	0	0	4.02048015	1.90510439	7.02671725	0	0	5.3226386	0	0	0	0	7.98531796	0	3.21563942	0	3.77707723	0	0	3.66627575	0	7.48943742	0	2.81920716	0
SAM	d10p1	FALSE	FALSE	6	neg	SAM d10p1 neg	0	0	0	0	6.42122746	0	0	0	4.4034592	0	4.99471641	0	8.09526663	0	0	3.70501645	0	0	0	0	0	4.20620116	6.68517245	0	0	7.0744425	0	0	0	0	0	0	0	0	0	0	7.22693415	0	0	8.51582624	0	0	4.36754033
SAM	d10p1	FALSE	FALSE	6	pos	SAM d10p1 pos	0	0	0	0	0	0	0	0	0	4.13040812	4.23942982	0	6.3517159	0	5.98961967	0	0	0	0	2.33008169	0	0	4.28374493	0	0	5.18508387	0	0	0	0	0	0	2.29322088	0	0	0	3.31835598	0	0	6.27817198	0	0	0
SAM	d10p1	FALSE	FALSE	6	pos	SAM d10p1 pos	0	0	0	0	8.72948676	5.33054786	0	0	7.37168869	0	0	0	8.87460305	0	6.68202561	0	0	0	0	0	0	2.97059466	7.96898705	0	0	7.00802017	0	4.57617842	0	4.3658798	0	0	3.57906769	0	0	0	7.68037885	5.83516814	0	9.96700256	0	0	4.24670429
SAM	d10p1	FALSE	FALSE	6	pos	SAM d10p1 pos	0	0	4.32330495	3.26836755	0	3.84244089	0	0	0	0	5.65240501	1.42681236	5.45744677	0	6.80929843	0	0	0	0	0	0	0	0	0	0	4.60575395	0	0	0	0	0	0	0	0	0	0	6.73630926	0	0	6.39805555	0	0	0
SAM	d10p1	FALSE	FALSE	6	neg	SAM d10p1 neg	0	0	1.5199719	0	0	0	0	0	0	0	0	0	4.07261702	0	0	0	0	0	0	0	0	0	3.28996359	0	0	0	0	2.81726523	0	0	0	0	0	0	0	0	5.65889116	0	0	0	0	0	0
SAM	d10p1	FALSE	FALSE	6	neg	SAM d10p1 neg	0	0	0	0	0	6.26725702	1.78065199	0	3.7164036	0	6.23943256	0	6.18036185	0	0	0	0	0	0	0	0	0	5.0214438	0	0	5.39298611	0	4.48911974	0	0	0	0	3.68094493	0	0	0	7.66893707	0	0	7.75874559	0	0	0
SAM	d10p1	FALSE	FALSE	6	neg	SAM d10p1 neg	0	0	0	0	7.7740148	0	4.21838203	0	0	0	0	0	6.74477208	0	0	0	3.84081229	0	0	0	0	0	6.54147448	0	0	4.88393126	0	0	0	0	0	2.33160112	0	0	0	0	6.49244799	0	0	7.15844064	0	0	3.6192262
SAM	d10p1	FALSE	FALSE	6	pos	SAM d10p1 pos	0	0	0	0	0	0	0	0	5.11100464	0	0	0	6.44963898	0	5.47442098	0	0	0	0	0	0	0	4.94091648	0	0	5.01517939	0	2.87316079	0	0	0	0	2.52837297	0	0	2.69170602	5.3867764	0	0	7.16587546	0	0	0
SAM	d10p1	FALSE	FALSE	6	neg	SAM d10p1 neg	0	0	5.01366637	0	6.57579203	0	2.01262603	0	0	4.50955655	4.21382738	0	7.48785653	0	0	0	0	0	0	0	0	1.80180372	6.98905334	0	0	5.90360186	0	0	0	0	0	0	0	0	0	0	7.5021849	2.23355965	0	6.52083421	0	0	4.02933816
SAM	d10p1	FALSE	FALSE	6	neg	SAM d10p1 neg	0	0	0	0	4.88603853	0	0	0	4.31974422	0	0	1.06402197	5.38000763	0	0	0	0	0	0	0	0	0	0	0	0	4.53885438	0	0	0	0	8.61177348	0	0	0	0	0	0	0	0	0	0	5.80795003	0
SAM	d10p1	FALSE	FALSE	6	pos	SAM d10p1 pos	0	0	0	0	0	5.07161074	0	0	0	0	4.84789811	0	5.8150411	0	6.65414263	0	0	0	0	0	0	0	0	0	4.35792773	3.44503208	0	0	0	0	0	0	2.79920778	0	3.43110918	0	0	0	0	8.05814164	0	0	0
SAM	d10p1	FALSE	FALSE	6	neg	SAM d10p1 neg	0	0	3.68859197	0	4.43939999	0	0	0	0	0	0	0	6.42342703	3.06522247	0	0	0	0	0	0	0	3.12017797	6.84382533	0	0	6.32218793	0	0	0	0	0	0	3.4576088	0	0	0	0	0	0	8.02421417	5.0154249	0	3.32395049
SAM	d10p1	FALSE	FALSE	6	neg	SAM d10p1 neg	0	0	0	0	3.17828515	0	1.68349942	0	0	0	5.71193554	0	5.66480957	0	0	0	0	0	0	0	0	2.14069789	5.2962746	0	0	5.82865742	0	0	0	0	6.2311586	1.67652939	0	0	0	0	0	0	0	7.86513889	0	4.34860487	0
SAM	d10p1	FALSE	FALSE	6	neg	SAM d10p1 neg	0	0	4.22601743	0	0	4.26787199	0	0	0	0	4.88005363	0	3.82557422	0	0	0	0	0	0	0	0	0	0	0	0	0	0	0	0	0	0	0	0	0	0	0	0	0	0	0	0	0	0
SAM	d10p1	FALSE	FALSE	6	pos	SAM d10p1 pos	0	0	3.03801411	2.71364885	0	0	0	0	5.56905426	0	4.37856381	0	5.91306344	0	6.01205932	0	0	0	0	0	0	0	0	0	0	5.24168855	0	0	0	0	0	0	0	0	0	0	5.50299272	0	0	6.85681987	0	0	0
SAM	d10p1	FALSE	FALSE	6	neg	SAM d10p1 neg	0	0	5.01806682	0	7.90598464	4.67059745	0	0	4.51480284	4.52605268	0	0	5.58137649	0	0	0	0	0	0	0	0	2.53190516	3.4118764	0	0	6.50400424	0	0	0	0	0	0	2.90860719	0	0	0	5.99397288	0	0	8.52889843	0	0	4.01659847
SAM	d10p1	FALSE	FALSE	6	neg	SAM d10p1 neg	0	0	4.9853641	3.5789687	7.97620892	6.18022621	2.58799836	0	0	6.67599528	6.64156821	0	7.7956441	0	0	0	0	0	0	0	3.24120085	0	7.29258612	0	0	6.15538622	0	0	0	0	4.01889847	0	0	0	0	0	6.77621971	0	0	7.71464622	0	0	4.10339202
SAM	d10p1	FALSE	FALSE	6	neg	SAM d10p1 neg	0	0	3.35810663	0	4.77409376	4.22333054	1.78954124	0	0	0	0	0	5.86111006	0	0	0	0	0	0	0	0	0	5.39107829	0	0	5.52993337	0	0	5.0880745	0	0	0	0	0	0	0	6.30170751	3.16701872	0	6.95411837	0	0	0
SAM	d10p1	FALSE	FALSE	6	neg	SAM d10p1 neg	0	0	3.74464571	0	4.22954118	0	0	0	0	0	5.22068341	0	3.54510627	0	0	0	0	0	0	0	0	2.68377807	4.98878068	0	3.03801211	4.2012836	0	2.36933595	0	0	0	0	3.52789479	0	0	0	7.30226979	0	0	6.89363552	0	0	0
SAM	d10p1	FALSE	FALSE	6	pos	SAM d10p1 pos	0	0	5.39428475	0	0	0	0	0	0	5.07847043	0	0	4.88510065	0	6.68676733	0	0	0	0	0	0	0	0	0	0	6.57884358	0	4.95315356	0	0	0	0	3.10786455	0	0	0	3.90202044	0	0	0	0	0	0
SAM	d10p1	FALSE	FALSE	6	pos	SAM d10p1 pos	0	0	0	0	4.70598656	0	0	0	0	0	0	0	5.99381583	0	5.02535802	0	0	0	0	0	0	0	6.070204	0	4.08602688	4.6541498	0	0	0	0	0	0	0	0	0	0	0	0	0	8.03114409	4.77989601	0	0
SAM	d10p1	FALSE	FALSE	6	pos	SAM d10p1 pos	0	0	0	0	0	0	0	0	0	0	0	0	4.54329409	0	6.29877266	0	0	0	0	0	0	0	4.26130477	0	0	0	0	0	0	0	0	0	0	0	0	0	5.29389403	0	0	4.97763284	0	0	0
SAM	d10p1	FALSE	FALSE	6	neg	SAM d10p1 neg	0	0	0	0	5.46511848	6.41563502	1.1352557	0	0	0	6.2708272	1.33334631	6.41228147	0	0	0	0	0	0	0	0	0	5.44130728	0	0	4.90677896	0	0	0	0	0	0	3.41200211	0	0	0	4.73736849	0	0	7.56503269	0	0	0
SAM	d10p1	FALSE	FALSE	6	neg	SAM d10p1 neg	0	0	3.76936297	0	0	0	1.73842318	0	0	0	0	0	4.09038476	0	0	0	0	0	0	0	0	0	0	0	3.41481613	4.28959048	0	0	0	0	0	0	0	0	0	0	0	0	0	0	0	0	4.04062743
SAM	d10p1	FALSE	FALSE	6	pos	SAM d10p1 pos	0	0	4.84716266	0	0.61050879	0	0	0	0	3.20240015	0	0	5.87999417	3.19113206	5.79730983	0	0	0	0	3.73664003	0	0	3.25281597	0	6.28697676	4.09672255	0	0	0	0	0	0	0	0	0	0	4.4765811	0	0	6.51781958	0	0	0
SAM	d10p1	FALSE	FALSE	6	pos	SAM d10p1 pos	0	0	3.72657819	0	3.83900151	5.31222692	0	0	6.11190727	0	4.78784719	1.59451541	7.46902601	0	7.84440401	0	0	0	0	0	0	0	4.42848646	0	0	6.20969802	0	2.58734083	0	0	0	0	0	0	4.19139454	0	5.08185995	0	0	7.94733035	0	0	0
SAM	d10p1	FALSE	FALSE	6	neg	SAM d10p1 neg	0	0	4.56645633	0	5.13828734	4.14956323	0	0	0	0	0	0	6.53023977	0	0	0	0	2.67096981	0	0	0	2.22452487	5.01503276	0	0	5.22850041	0	0	0	0	0	0	0.12756973	0	0	0	0	0	0	6.24838492	3.24130017	0	0.54093385
SAM	d10p1	FALSE	FALSE	6	neg	SAM d10p1 neg	0	0	0	0	0	0	0	0	0	4.15786646	0	0	5.3597045	0	0	0	0	0	0	0	0	3.89969219	0	0	0	6.11717476	0	4.84835448	0	0	0	0	0	0	0	0	0	0	0	7.39869898	0	0	0
SAM	d10p1	FALSE	FALSE	6	neg	SAM d10p1 neg	0	0	0	0	1.84806586	0	0	0	0	0	0	0	4.83448823	0	0	0	0	0	0	0	0	0	0	0	0	0	0	0	0	0	5.07669611	0	0	0	0	0	0	0	0	6.13436466	0	0	0
SAM	d10p1	FALSE	FALSE	6	neg	SAM d10p1 neg	0	0	0	3.51991544	5.66362418	0	2.86829992	0	4.98580457	0	0	0	6.43545178	0	0	0	0	0	0	0	0	0	5.35651927	0	0	5.70655942	0	0	0	0	0	0	0	0	0	0	0	0	0	8.02900043	0	0	0
SAM	d10p1	FALSE	FALSE	6	pos	SAM d10p1 pos	0	0	0	0	0	0	0	0	4.13469873	4.95063607	0	0	4.88402109	0	4.82208416	0	0	0	0	0	0	0	0	0	0	0	0	0	0	0	0	0	0	0	0	0	4.46249092	0	0	0	0	0	0
SAM	d10p1	FALSE	FALSE	6	neg	SAM d10p1 neg	0	0	5.82451703	0	8.7496123	6.06286415	4.47024908	0	5.49288888	0	6.48685303	0	7.79785054	0	0	0	0	0	0	0	0	0	7.27984601	0	4.3278602	6.87240191	0	6.02328472	0	0	0	3.96915267	0	0	0	0	7.94432054	0	0	9.67651406	0	0	6.80769165
SAM	d10p1	FALSE	FALSE	6	pos	SAM d10p1 pos	0	0	5.64757348	0	0	0	2.10682715	0	5.43645802	0	0	0	7.0432058	0	7.51482186	0	0	0	0	5.51686582	0	4.22759888	6.64499956	0	0	4.33877577	0	3.15753925	0	0	0	0	4.25611378	0	4.31933205	0	8.06618077	0	0	8.86023169	0	0	0
SAM	d10p1	FALSE	FALSE	6	neg	SAM d10p1 neg	0	0	0	0	5.56637815	6.30676281	0	0	0	0	0	0	6.63909335	0	0	0	0	0	0	0	4.55192832	0	5.40457143	0	0	3.76963757	0	0	4.20588741	0	6.7078822	0	0	0	0	0	0	0	0	7.14492184	0	4.84598755	3.61520561
SAM	d10p1	FALSE	FALSE	6	pos	SAM d10p1 pos	0	0	6.44352776	0	1.4506268	0	0	0	0	0	0	0	7.76768962	0	6.7034523	0	0	0	0	0	0	4.02012093	5.02913268	0	0	6.82455767	0	5.85408798	0	0	0	0	3.75209679	0	0	0	7.03203116	0	0	7.41348717	0	0	0
SAM	d10p1	FALSE	FALSE	6	pos	SAM d10p1 pos	0	0	4.51431994	0	1.91245535	0	0	0	0	0	0	0	6.34740475	1.5880544	6.66797995	0	0	0	0	0	0	0	6.32514661	0	0	4.81975654	0	2.34823355	0	0	0	0	1.50421594	0	0	0	7.16774731	0	0	6.62686962	0	0	2.90322633
SAM	d10p1	FALSE	FALSE	6	neg	SAM d10p1 neg	0	0	4.41202704	0	4.11790249	0	0	0	0	0	0	1.37749653	6.15618453	0	0	0	0	0	0	0	0	0	7.06281625	0	0	5.09095778	0	0	0	0	0	0	0	0	0	0	4.96572868	0	0	6.26228422	0	0	0
SAM	d10p1	FALSE	FALSE	6	pos	SAM d10p1 pos	0	0	0	5.01647749	5.2390139	0	0	0	4.94852649	0	0	2.15530533	5.08605055	0	6.11607742	0	0	0	0	0	0	0	3.00944243	0	0	5.72135372	0	1.58784881	0	0	0	0	3.58683504	0	5.00556742	4.76811005	6.79295877	0	0	6.65251102	0	0	3.88125049
SAM	d10p1	FALSE	FALSE	6	pos	SAM d10p1 pos	0	0	0	0	0	4.69144844	0	0	0	0	0	0	3.75019964	0	3.85475651	0	0	0	0	0	0	0	0	0	0	5.17908293	0	3.35059751	0	0	0	0	0	0	0	0	4.80357613	0	0	0	0	0	3.75171522
SAM	d10p1	FALSE	FALSE	6	neg	SAM d10p1 neg	0	0	4.96527509	0	4.28622018	0	0	0	0	0	0	0	6.93201806	0	0	0	0	0	0	0	0	4.43800154	6.49634056	0	0	5.93454288	0	0	0	0	0	2.69518505	3.34402039	0	0	0	0	0	0	7.58007044	0	0	4.6375794
SAM	d10p1	FALSE	FALSE	6	pos	SAM d10p1 pos	0	0	0	0	3.27661249	0	0	0	0	0	0	0	5.29152121	0	5.31076026	0	0	0	0	0	3.49520705	0	6.05587905	0	0	6.34616282	0	0	0	0	0	0	0	0	0	0	0	0	0	6.19064625	0	0	0
SAM	d10p1	FALSE	FALSE	6	pos	SAM d10p1 pos	0	0	3.09063331	0	0	0	0	0	0	0	0	0	5.22222684	2.99350399	5.12127404	0	0	0	0	0	0	0	0	4.25106114	0	5.88602955	0	0	0	0	0	0	3.20741662	0	0	0	4.20755036	0	0	3.10515007	0	0	2.43310112
SAM	d10p1	FALSE	FALSE	6	pos	SAM d10p1 pos	0	0	3.27781814	0	1.02256078	0	0	0	3.07831643	0	0	0	4.03214789	0	5.2692407	0	0	0	0	0	0	0	0	0	0	0	0	3.48394073	0	0	0	0	3.07762243	0	0	0	5.26704444	0	0	0	0	0	0
SAM	d10p1	FALSE	FALSE	6	neg	SAM d10p1 neg	0	0	0	0	5.53583263	6.21814664	0.91264161	0	5.81174223	0	4.42754307	0	8.07371128	0	0	0	0	0	0	0	0	0	4.26184374	0	3.11899731	0	0	0	0	0	5.35229382	0	0	0	0	0	0	0	0	0	0	4.21557073	0
SAM	d10p1	FALSE	FALSE	6	neg	SAM d10p1 neg	0	0	0	0	4.22073723	4.79411592	0	0	3.38241242	0	4.82548682	0	6.40168778	0	0	0	0	0	0	0	0	0	5.17624862	0	0	3.51132019	0	0	0	0	9.34045214	0	2.70159298	0	0	0	0	0	0	6.42356993	0	3.33849531	3.82964111
SAM	d10p1	FALSE	FALSE	6	neg	SAM d10p1 neg	0	0	0	0	4.74914943	7.12818882	0	0	5.14522372	0	0	2.59845804	7.69918583	0	0	0	0	0	0	0	0	3.02982089	1.0380139	0	0	6.4057679	0	0	0	0	0	0	0	0	3.20629973	0	6.744412	5.87707752	0	7.77238254	0	0	0
SAM	d10p1	FALSE	FALSE	6	neg	SAM d10p1 neg	0	0	2.17691166	0	6.01589302	5.38237408	1.7614051	0	5.16094722	4.32829488	0	0	6.59727549	0	0	0	0	0	0	0	0	0	5.34774628	0	0	6.81400031	0	0	0	0	6.94510827	0	4.59043385	0	0	0	0	4.64729356	0	7.90517672	0	0	5.03884101
SAM	d10p1	FALSE	FALSE	6	neg	SAM d10p1 neg	0	0	0	3.73957749	5.1365233	5.3368183	0.5174143	0	3.54582243	5.60500833	0	0	6.56440324	0	0	0	0	0	0	0	0	0	5.49320101	0	0	5.00346831	0	3.36817769	4.84741439	0	0	0	5.62749124	0	0	0	0	4.99340604	0	7.0998987	0	1.64564437	0
SAM	d10p1	FALSE	FALSE	6	pos	SAM d10p1 pos	0	0	0	0	0	4.88001048	0	0	5.07723572	0	2.43107391	0	5.84800427	0	6.73384793	0	0	0	0	0	0	3.09305249	5.18302659	0	0	5.35465411	0	2.69684526	0	0	0	0	0	0	0	0	4.72859614	0	0	6.08266278	0	0	3.53302068
SAM	d10p1	FALSE	FALSE	6	pos	SAM d10p1 pos	0	0	4.80376989	0	0	0	0	0	0	0	0	0	6.55986533	0	5.25223508	0	0	0	0	0	0	0	4.77689698	0	0	4.77159258	0	4.51610684	0	0	0	0	0	0	0	0	0	0	0	0	0	0	0
SAM	d10p1	FALSE	FALSE	6	pos	SAM d10p1 pos	0	0	0	0	1.80510622	0	0	0	5.21711806	0	0	0	4.13703343	0	5.56338893	0	0	0	0	0	0	3.6575999	0	0	0	6.9663591	0	0	0	0	0	0	0	0	0	0	6.23101022	0	0	0	0	0	0
SAM	d10p1	FALSE	FALSE	6	pos	SAM d10p1 pos	0	0	0	0	0	0	0	0	5.44853156	0	4.3850826	0	5.98722395	0	6.44475524	0	0	0	0	0	0	5.18762173	3.96680309	0	0	0	0	0	0	0	0	0	0	0	0	0	6.50227072	0	0	6.48651947	0	0	0
SAM	d10p1	FALSE	FALSE	6	pos	SAM d10p1 pos	0	0	0	0	0	0	0	0	0	0	0	0	6.40757099	0	5.60140787	0	0	0	0	0	0	0	0	0	0	3.44355582	0	2.07281898	0	0	0	0	0	0	0	0	7.28018769	0	0	5.82422218	0	0	0
SAM	d10p1	FALSE	FALSE	6	pos	SAM d10p1 pos	0	0	5.00125729	0	0	0	0	0	0	0	0	0	0.37078397	0	4.47905889	0	0	0	0	0	0	0	0	0	0	4.40337067	0	0	0	0	0	0	0	0	0	0	0	0	0	0	0	0	0
SAM	d10p1	FALSE	FALSE	6	neg	SAM d10p1 neg	0	0	0	0	3.8634395	0	0	0	0	0	4.69177225	0	3.70574662	0	0	0	0	0	0	0	0	0	3.84778302	0	0	0	0	0	0	0	0	0	0	0	0	0	0	0	0	0	0	0	3.46482212
SAM	d10p1	FALSE	FALSE	6	neg	SAM d10p1 neg	0	0	4.32785759	4.41673667	5.4649753	6.78074039	2.79073814	0	4.91576489	5.98059	0	0	5.71728774	0	0	0	0	0	0	0	0	0	6.57034233	0	0	6.89505256	0	0	0	0	4.70994787	0	1.21291864	0	0	0	4.50243978	5.40946885	0	5.93096885	0	0	0
SAM	d10p1	FALSE	FALSE	6	neg	SAM d10p1 neg	0	0	3.19275037	0	4.03505026	4.7672085	1.41164465	0	3.39279228	0	6.42348021	0	5.97381587	0	0	0	0	0	0	0	0	3.51407383	4.27997464	0	0	0	0	0	0	0	5.11885556	0	0.1664076	0	3.12698795	0	0	0	0	7.02204898	0	0	0
SAM	d10p1	FALSE	FALSE	6	pos	SAM d10p1 pos	0	0	4.69882509	0	0	0	0	0	3.51967152	0	0	0	5.39876829	0	4.94245387	0	0	0	0	0	0	0	0	0	0	7.27542116	0	0	0	0	0	0	0	0	0	0	6.25602377	0	0	6.85323246	0	0	0
SAM	d10p1	FALSE	FALSE	6	neg	SAM d10p1 neg	0	0	0	0	2.42627363	0	0	0	3.00960009	0	0	0	4.94042216	0	0	0	0	0	0	0	0	0	0	0	0	4.97842361	0	0	0	0	0	0	0	0	0	0	0	0	0	0	0	2.91861597	0
SAM	d10p1	FALSE	FALSE	6	neg	SAM d10p1 neg	0	0	0	0	2.68490745	0	1.60237626	0	4.69208019	0	2.80265237	0	4.28206767	0	0	0	0	0	0	0	0	0	4.94412993	4.05418437	0	5.25881679	0	3.22248948	0	0	0	0	0	0	0	0	5.55490438	5.11489451	0	4.08551236	0	0	5.1193589
SAM	d10p1	FALSE	FALSE	6	neg	SAM d10p1 neg	0	0	4.69821074	0	5.29201456	5.76334607	0.85387364	0	4.71116743	0	0	2.47976347	6.80198767	0	0	0	0	0	0	0	0	2.3887267	5.65420898	0	0	6.57114376	0	0	0	0	10.48802344	4.7535673	0	0	0	0	0	0	0	6.56251061	0	7.36663225	2.94731834
SAM	d10p1	FALSE	FALSE	6	neg	SAM d10p1 neg	0	0	0	0	5.04735746	0	0	0	0	4.09086304	0	0	4.48499891	0	0	0	4.39649748	0	0	0	0	0	0	0	0	4.03659066	0	0	0	0	0	0	4.06014533	0	0	0	0	0	0	7.43243583	0	0	0
SAM	d10p1	FALSE	FALSE	6	neg	SAM d10p1 neg	0	0	5.2139572	0	4.78730776	5.98809613	1.46643783	0	0	5.74341444	5.07020926	0	5.98139741	0	0	0	4.61450336	0	0	0	0	0	4.96832825	0	0	8.05574753	0	0	5.18802983	0	6.42294986	3.74031183	3.06453678	0	0	0	0	0	0	5.42780204	0	5.17240749	0
SAM	d10p1	FALSE	FALSE	6	pos	SAM d10p1 pos	0	0	5.48213106	0	0	0	0	0	4.19231216	0	3.35925099	0	5.92200216	0	6.11848787	0	0	0	0	0	0	0	0	0	0	0	0	0	0	0	0	0	0	0	0	0	5.90607058	0	0	6.33426879	4.4756387	0	0
SAM	d10p1	FALSE	FALSE	6	neg	SAM d10p1 neg	0	0	5.72090834	2.06167936	5.41023629	4.89438356	0.29178366	0	0	0	0	0	8.13984107	0	0	0	0	0	0	0	0	0	7.07188631	0	0	5.82504608	0	0	0	0	0	0	3.878405	0	0	0	0	4.99204171	0	8.70764119	4.8572625	6.40795742	0
SAM	d10p1	FALSE	FALSE	6	pos	SAM d10p1 pos	0	0	0	0	2.50208521	0	0	0	0	0	0	0	7.17246948	0	7.04660585	0	0	0	0	0	0	0	0	0	0	5.88832946	0	0.92730003	0	0	0	0	0	0	0	0	6.56024411	0	0	5.61902401	0	0	0
SAM	d10p1	FALSE	FALSE	6	neg	SAM d10p1 neg	0	0	4.52628974	0	3.5247377	0	0	0	5.29843186	0	0	0	5.68963975	0	0	0	0	0	0	0	0	0	5.36351614	0	0	6.03506181	0	0	0	0	0	0	0	0	0	0	4.9359155	0	0	4.94966027	0	0	0
SAM	d10p1	FALSE	FALSE	6	neg	SAM d10p1 neg	0	0	0	0	4.71965622	7.31157849	1.47761035	0	6.69635529	6.31480043	0	0	7.91851631	0	0	0	0	0	2.34378586	0	0	0	7.73984359	0	4.57201657	7.05345685	0	0	0	0	9.76217551	6.05097438	0	0	0	0	0	0	0	7.03102196	0	8.51538508	0
SAM	d10p1	FALSE	FALSE	6	neg	SAM d10p1 neg	0	0	0	0	5.89984989	6.25756227	3.259974	0	0	0	0	0	6.68452036	0	0	0	0	0	0	0	0	0	5.05706712	0	0	4.36159906	0	0	0.95689474	0	10.10649071	0	0	0	4.95914288	0	5.94840337	0	0	5.56241883	0	3.93217934	0
SAM	d10p1	FALSE	FALSE	6	neg	SAM d10p1 neg	0	0	0	0	0	0	2.64915024	0	0	0	0	0	6.3213793	0	0	0	0	0	0	0	0	0	0	5.40437097	0	0	0	0	0	0	0	0	0	0	0	0	0	0	0	0	0	0	0
SAM	d10p1	FALSE	FALSE	6	neg	SAM d10p1 neg	0	0	0	0	3.60998801	0	0	0	5.22167292	0	0	0	4.82974722	0	0	0	0	0	0	0	0	0	4.69452153	0	0	0	0	0	0	0	7.88390459	0	0	0	4.21217527	0	0	4.92635074	0	5.84609771	0	3.95559129	0
SAM	d10p1	FALSE	FALSE	6	pos	SAM d10p1 pos	0	0	4.24531672	0	4.35084539	0	1.48021599	0	4.74502642	5.52632301	0	0	7.02215652	0	5.01191291	0	0	0	0	0	0	0	6.15990357	0	0	6.30041013	0	0	0	0	0	0	0	0	0	0	5.21521253	0	0	0	0	0	5.43621157
SAM	d10p1	FALSE	FALSE	6	neg	SAM d10p1 neg	0	0	4.37184829	0	6.08561502	5.8010263	2.42886347	0	0	0	0	0	6.55566127	0	0	0	0	0	0	0	0	0	7.1332349	0	0	7.13020349	0	0	0	0	0	0	0	0	0	0	5.28734665	3.73581085	0	4.41447122	0	4.12793976	0
SAM	d10p1	FALSE	FALSE	6	pos	SAM d10p1 pos	0	0	0	0	4.68136289	0	1.10326591	0	6.63716573	0	0	0	7.88160849	0	6.07470971	0	0	0	0	0	0	0	5.6819434	0	0	6.52270398	0	0	0	0	5.04416126	0	5.43319627	0	5.04598867	0	0	0	0	6.17936659	0	0	0
SAM	d10p1	FALSE	FALSE	6	neg	SAM d10p1 neg	0	0	0	0	4.7640977	4.93219692	0	0	0	5.60454921	0	0	4.69930568	0	0	0	0	0	0	0	0	0	0	0	0	5.26079593	0	4.06165757	0	0	0	0	0	0	0	1.89586271	0	0	0	5.54560335	0	0	0
SAM	d10p1	FALSE	FALSE	6	neg	SAM d10p1 neg	0	0	0	0	5.03378627	0	0.00524062	0	0	0	0	0	7.07194592	0	0	0	0	0	0	0	0	0	0	0	0	6.02093407	0	0	0	0	0	0	0	0	0	0	0	0	0	5.59083334	0	0	5.04337851
SAM	d10p1	FALSE	FALSE	6	neg	SAM d10p1 neg	0	0	0	0	4.73198912	0	1.02624682	0	0	4.23930435	0	0	6.78292341	0	0	0	0	0	0	0	0	0	4.81565949	0	0	4.00435884	0	0	0	0	0	0	0	0	0	0	0	0	0	7.28604353	0	0	3.35925343
SAM	d10p1	FALSE	FALSE	6	neg	SAM d10p1 neg	0	0	0	0	4.72134832	4.59200896	2.0680027	0	4.01478827	0	5.03894895	0	5.68178881	0	0	0	0	0	0	0	0	0	0	0	0	5.10033431	0	0	0	0	7.87179661	0	0	0	0	0	0	0	0	5.59649837	0	4.81624245	0
SAM	d10p1	FALSE	FALSE	6	pos	SAM d10p1 pos	0	0	0	4.57850506	0	0	0	0	6.30615191	0	0	0	7.51583069	0	7.58795003	0	0	0	0	0	0	0	6.24263582	0	0	7.47524776	0	5.00043723	0	0	0	0	5.11969523	0	0	0	9.18266426	0	0	8.30618389	5.40527128	0	0
SAM	d10p1	FALSE	FALSE	6	pos	SAM d10p1 pos	0	0	0	0	3.13506458	3.7354966	1.0681507	0	5.27904231	0	0	0	5.95619536	0	4.18528267	0	0	0	0	0	0	2.67640904	4.62550364	0	0	5.86393344	0	0	0	0	5.97353947	0	3.61009465	0	0	0	4.5079963	0	0	6.0880827	0	0	2.97607855
SAM	d10p1	FALSE	FALSE	6	neg	SAM d10p1 neg	0	0	4.04131042	4.39840543	4.37923879	4.35479974	0	0	4.47013701	4.14504343	4.6205882	0	5.1654407	0	0	0	0	0	0	0	0	0	0	0	2.16789779	5.79515975	0	0	0	0	0	0	0	0	0	0	0	0	0	7.00246743	0	0	0
SAM	d10p1	FALSE	FALSE	6	pos	SAM d10p1 pos	0	0	0	0	3.948412	0	0	0	6.65919732	0	0	0	7.98389112	0	7.47931078	0	0	0	0	0	0	0	0	0	0	6.59342698	0	3.06644967	0	0	0	0	0	0	0	3.53607379	7.4362473	0	0	7.48847634	0	0	3.4529667
SAM	d10p1	FALSE	FALSE	6	neg	SAM d10p1 neg	0	0	4.57615696	0	4.54530396	2.27102773	1.59922504	0	4.60461538	0	0	0	6.24728535	0	0	0	0	0	0	0	0	0	5.74023795	0	0	0	0	0	0	0	0	0	0	0	0	0	5.05897568	0	0	6.00530673	0	0	0
SAM	d10p1	FALSE	FALSE	6	pos	SAM d10p1 pos	0	0	0	0	0	3.61299126	0	0	4.41387114	0	0	0	6.95640241	0	5.28829311	0	0	0	0	0	0	0	4.18101484	0	0	5.39143017	0	0	0	0	0	0	0	0	0	0	6.05547271	0	0	7.11232444	0	0	0
SAM	d10p1	FALSE	FALSE	6	neg	SAM d10p1 neg	0	0	3.74202937	0	5.29344304	4.1290626	0	0	0	0	5.37357073	0	6.12868225	0	0	0	0	0	0	0	0	0	3.36618507	0	0	5.45104154	0	0	0	0	8.11876523	0	0	0	0	0	0	0	0	5.17381195	0	5.43813294	3.02164206
SAM	d10p1	FALSE	FALSE	6	neg	SAM d10p1 neg	4.92868677	0	6.15253795	0	4.6880767	5.07973571	2.68640212	0	3.80141963	0	0	0	6.13612082	0	0	0	0	0	0	0	0	0	5.49412378	0	0	4.32940608	0	0	0	0	6.14276893	0	0	0	0	0	6.23889475	0	0	6.61289376	0	3.84540176	0
SAM	d10p1	FALSE	FALSE	6	pos	SAM d10p1 pos	0	0	0	3.94143718	0	0	0	0	2.68641842	0	0	0	6.45216376	0	5.97921882	0	0	0	0	0	0	0	0	0	0	6.04931305	0	0	0	0	0	0	0	0	0	0	4.47705216	0	0	0	0	0	3.07780883
SAM	d10p1	FALSE	FALSE	6	pos	SAM d10p1 pos	0	0	0	0	3.37428591	0	2.44379375	0	5.98320508	0	0	0	4.83074329	0	5.80645761	0	0	0	0	0	0	0	5.53881097	0	0	4.17913538	0	0	0	0	0	0	5.37959978	0	0	0	4.72307713	0	0	5.98051954	0	0	0
SAM	d10p1	FALSE	FALSE	6	neg	SAM d10p1 neg	0	0	0	0	3.68749074	4.05192665	0	0	0	0	5.329706	0	5.20694481	0	0	0	0	0	0	0	0	0	0	0	0	0	0	0	0	0	5.87377046	0	0	0	0	0	0	0	0	6.0768683	0	0	0
SAM	d10p1	FALSE	FALSE	6	neg	SAM d10p1 neg	0	0	5.07251009	0	4.30335007	4.39397081	0	0	0	0	0	0	5.84410143	0	0	0	0	0	0	0	0	0	4.88078068	5.24432772	0	4.27713283	0	0	0	0	8.78168468	0	0	0	0	0	0	0	0	7.20982012	0	0	0
SAM	d10p1	FALSE	FALSE	6	neg	SAM d10p1 neg	0	0	0	0	4.72796993	2.11896948	0.68219898	0	4.71322229	0	5.98615044	0	6.05947363	0	0	0	0	0	0	0	0	0	5.64418871	0	0	4.59819867	0	0	0	0	0	0	3.85236244	0	5.08859993	0	0	0	0	6.35235146	4.19306368	0	1.7078784
SAM	d10p1	FALSE	FALSE	6	pos	SAM d10p1 pos	0	0	0	0	0	0	0	0	5.24108566	0	0	0	6.12572317	0	5.57907106	0	0	0	0	0	0	0	4.04500088	0	0	5.62938603	0	4.60164195	0	0	0	0	0	0	4.19922995	0	4.28238397	0	0	4.4671843	0	0	3.64129105
SAM	d10p1	FALSE	FALSE	6	pos	SAM d10p1 pos	0	0	5.82500556	5.39387356	3.0537093	0	0	0	4.1606004	0	0	0	7.89480436	0	7.18822188	0	0	0	0	0	0	0	5.88840192	0	0	6.84777222	0	4.89076987	0	0	0	0	4.30390494	0	0	0	5.8062351	0	0	7.01815096	0	0	5.9659227
SAM	d10p1	FALSE	FALSE	6	neg	SAM d10p1 neg	0	0	6.026653	0	4.33717676	6.58280489	1.93186754	0	0	0	0	0	6.50029066	0	0	0	0	0	0	0	0	0	5.52542435	0	0	6.30195851	0	0	0	0	6.88842218	0	0	0	0	0	0	0	0	5.05106268	0	5.37507725	2.63774818
SAM	d10p1	FALSE	FALSE	6	neg	SAM d10p1 neg	0	0	0	4.18496564	5.99518823	4.27295738	0	0	5.66219555	0	5.99430499	0	5.81395162	0	0	0	0	0	0	0	0	0	6.9275047	0	0	5.86983531	0	0	0	0	0	0	3.42775559	0	0	0	6.9738899	0	0	7.16693637	0	0	0
SAM	d10p2	FALSE	FALSE	7	neg	SAM d10p2 neg	0	0	0	0	5.91252292	4.47123475	0.18742426	0	1.41541642	0	0	0.00319834	7.30147186	0	0	0	0	0	0	0	0	0	4.7769642	0	0	4.05790433	0	0	0	0	8.08237874	0	2.44667527	0	0	0	5.27296222	0	0	6.19166321	0	5.12017928	0
SAM	d10p2	FALSE	FALSE	7	neg	SAM d10p2 neg	0	0	3.61119109	0	6.62312349	4.49700112	1.25412498	0	3.30928482	0	5.53455377	2.1148705	6.45077466	0	0	3.53303086	0	0	0	0	3.55862313	3.9765929	5.73913445	0	4.52775275	5.46072698	0	0	0	0	9.84224324	3.51603161	2.60909509	0	0	0	7.25702441	0	0	7.23645318	0	5.9077393	4.02205515
SAM	d10p2	FALSE	FALSE	7	neg	SAM d10p2 neg	0	0	4.05454549	0	4.32483183	5.91509654	0.45868725	0	4.06312633	0	4.45899853	0	6.27863159	0	0	3.1889924	0	0	0	0	0	3.15808813	6.27948164	0	0	3.90723131	0	0	0	0	8.60392739	0	3.11190697	0	0	0	4.50241579	0	0	5.8056576	0	0	2.6633071
SAM	d10p2	FALSE	FALSE	7	neg	SAM d10p2 neg	0	0	4.82181628	0	4.36433113	5.53791973	1.00389559	0	0	0	5.46808912	0	6.36316051	0	0	0	0	0	0	0	0	0	5.14161315	0	0	5.59270455	0	0	0	0	8.47124691	0	0	0	0	0	3.14513563	0	0	6.30684375	0	4.73516224	0
SAM	d10p2	FALSE	FALSE	7	neg	SAM d10p2 neg	0	0	5.25652754	3.55856445	6.84845348	6.339701	2.16265948	2.24721002	0	0	5.68186954	2.14509865	7.48818595	1.59775323	0	2.7147115	0	0	1.49853842	0	3.13731109	0	7.11245576	0	0	7.48371784	0	0	3.14286165	0	10.91787143	6.81132462	3.71914362	0	0	0	0	3.52401269	0	7.73042282	0	8.46449351	3.16134611
SAM	d10p2	FALSE	FALSE	7	neg	SAM d10p2 neg	0	0	3.58366605	0	6.30292465	6.20412135	0	0	3.34044765	0	4.20405824	0.43890639	6.80295731	0	0	0	0	0	3.67777253	0	4.39187132	0	6.3202721	0	0	6.03787796	0	0	0	0	4.8802615	0	0	0	0	0	6.79777221	3.9087016	0	8.16596351	0	6.49924307	4.14782115
SAM	d10p2	FALSE	FALSE	7	neg	SAM d10p2 neg	0	0	0	4.37128665	6.63464382	5.07733388	2.46540306	0	5.32544026	0	0	0	7.31651952	0	0	0	0	0	0	0	0	0	0	4.34971142	0	6.78210831	0	0	0	0	8.11667758	0	3.14062311	0	4.6082094	0	7.91573305	5.08452955	0	6.3985721	0	4.20409745	4.71035337
SAM	d10p2	FALSE	FALSE	7	neg	SAM d10p2 neg	0	0	0	0	5.32314396	0.7507808	1.70308589	0	3.95877207	0	0	0	5.16868676	0	0	0	0	0	0	0	0	0	4.82058124	0	0	5.28993199	0	0	3.01282039	0	0	0	0	0	0	0	4.6026045	0	0	6.3166062	0	0	0
SAM	d10p2	FALSE	FALSE	7	neg	SAM d10p2 neg	0	0	1.76888073	0	3.68529842	3.51420588	0	0	0	0	4.66842677	2.12004722	4.15066967	0	0	0	0	0	0	0	0	0	4.10241552	0	0	4.27567101	0	0	0	0	0	0	0	0	0	0	0	0	0	0	0	2.65326439	1.34296144
SAM	d10p2	FALSE	FALSE	7	neg	SAM d10p2 neg	0	0	4.5294083	0	0	0	2.12247546	0	3.69369165	0	0	0	4.96026877	0	0	0	0	0	0	0	0	0	4.52764284	0	0	3.69910915	0	0	0	0	8.20906483	0	4.67008478	0	0	0	5.95574954	0	0	6.91081707	0	5.26561799	0
SAM	d10p2	FALSE	FALSE	7	neg	SAM d10p2 neg	0	0	3.0106782	0	5.66696261	6.96181281	0	0	0	0	0	0	7.03587245	0	0	3.7353002	0	0	0	0	0	0	3.91689072	0	0	7.73316756	0	0	0	0	9.19184398	0	0	0	0	0	8.2182229	0	0	7.81965911	0	5.85591525	4.27568095
SAM	d10p2	FALSE	FALSE	7	neg	SAM d10p2 neg	0	0	4.31610489	4.26787381	5.38380584	6.78297072	0.93428714	0	5.02951508	0	5.58608564	0	7.12705026	0	0	5.32534434	0	0	0	0	0	0	5.07892132	0	0	6.49564707	0	0	0	0	7.47184376	0	0	0	0	0	5.55020533	0	0	7.80433638	0	5.89835302	0
SAM	d10p2	FALSE	FALSE	7	neg	SAM d10p2 neg	0	0	4.99097362	0	7.198408	5.12108017	2.76793886	0	5.98352033	0	5.10448367	0	7.11318792	0	0	0	0	0	0	0	2.79569673	3.3231114	5.64821068	0	0	6.68327008	0	0	0	0	0	0	0	0	2.53770091	0	8.59179204	4.06943553	0	8.90485012	0	2.99244389	0
SAM	d10p2	FALSE	FALSE	7	pos	SAM d10p2 pos	0	0	3.78611748	0	4.73408566	4.81605301	1.55826791	0	4.66503518	0	4.57819055	0	7.58689808	0	7.11999406	0	0	0	0	0	0	0	5.5399791	0	0	7.0491197	0	0	0	0	0	0	0	0	3.41950708	0	7.72514097	0	0	7.42900445	0	0	0
SAM	d10p2	FALSE	FALSE	7	neg	SAM d10p2 neg	0	0	6.50802542	0	4.1725606	0	2.34951123	0	0	0	0	0	7.38632965	0	0	0	0	0	0	0	0	0	4.77844758	0	0	5.30309669	0	0	0	0	9.71043976	0	0	0	0	0	0	0	0	7.42491729	0	4.32055523	0
SAM	d10p2	FALSE	FALSE	7	neg	SAM d10p2 neg	0	0	5.65404994	0	0	6.21182281	0	0	3.94805364	5.10455311	0	0	6.14308959	0	0	0	0	0	4.30519604	0	0	0	5.291617	0	0	6.95489532	0	0	0	0	7.94576283	4.24175034	0	0	0	0	7.72265722	0	0	7.70535038	0	0	4.48335983
SAM	d10p2	FALSE	FALSE	7	neg	SAM d10p2 neg	0	0	5.57495073	0	6.13503787	5.40281344	0	0	4.21484385	0	0	0	5.74275154	0	0	0	0	0	0	0	0	0	5.157328	0	0	5.42956194	0	0	0	0	9.48361464	0	1.39278555	0	0	0	6.07590588	5.41014281	0	7.27583203	0	4.66487977	1.01601197
SAM	d10p2	FALSE	FALSE	7	neg	SAM d10p2 neg	0	0	0	0	5.15839807	5.92440273	0	0	0	0	2.47019808	0	6.6721796	0	0	0	0	0	0	0	0	3.81132229	5.55936185	0	0	7.75382728	0	0	0	0	0	0	3.4499404	0	0	0	6.07545285	6.92939087	0	8.24160603	0	0	4.50060713
SAM	d10p2	FALSE	FALSE	7	neg	SAM d10p2 neg	0	0	6.09383747	3.76571796	6.04097036	6.51347069	2.608277	0	4.96930465	0	0	0	5.59051847	0	0	0	0	0	0	0	0	0	3.43998273	0	0	5.65374984	0	0	0	0	0	0	0	0	0	0	6.00495854	0	0	5.21249677	0	0	0
SAM	d10p2	FALSE	FALSE	7	neg	SAM d10p2 neg	0	0	0	0	5.54551185	4.42157929	1.56085652	0	0	0	4.71490467	0	6.31989181	0	0	0	0	0	0	0	0	0	5.08736048	0	3.41298278	5.85026007	0	0	0	0	8.33157876	0	2.55053356	0	0	0	6.4966262	0	0	7.3654208	0	4.37300886	2.46024967
SAM	d10p2	FALSE	FALSE	7	neg	SAM d10p2 neg	0	0	5.1234633	0	5.51561749	5.66175804	2.27075468	0	1.80138607	0	0	0	6.17216612	0	0	0	3.21475762	0	0	0	0	0	3.7364544	0	0	5.86483412	0	0	0	0	0	0	0	0	0	0	4.83114463	0	0	7.06965614	0	0	0
SAM	d10p2	FALSE	FALSE	7	neg	SAM d10p2 neg	0	0	5.97524418	0	7.41933721	8.34160782	3.76644606	0	6.69598	0	5.70190448	0.54274519	7.32454852	3.9421708	0	4.05300158	0	0	0	0	4.42121977	0	7.98470677	0	0	7.58595581	0	0	3.9575025	0	10.33957539	0	3.12332247	0	0	0	5.7250501	1.62534213	0	7.51025126	0	9.25120092	5.04000081
SAM	d10p2	FALSE	FALSE	7	neg	SAM d10p2 neg	0	0	0	0	4.07013717	0	0	0	4.95395461	0	4.35389501	0	6.22341324	0	0	0	0	0	0	4.12048554	0	0	3.36085397	0	0	4.83568506	0	0	4.20119975	0	9.09857365	0	0	0	0	0	4.71242826	0	0	6.51165816	0	4.9674705	0
SAM	d10p2	FALSE	FALSE	7	neg	SAM d10p2 neg	0	0	3.36728179	0	5.21985057	0	0	0	0	0	0	0	7.23210047	0	0	0	0	0	0	0	0	0	4.77821786	0	0	6.60756586	0	0	4.65983738	0	0	0	0	0	0	0	7.0514073	0	0	6.72187288	0	0	0
SAM	d10p2	FALSE	FALSE	7	neg	SAM d10p2 neg	0	0	3.51616627	2.56916192	4.795467	4.73184451	0	0	3.53117645	0	4.69227872	0	6.9679366	0	0	0	0	0	0	0	0	0	4.07214802	0	0	6.65827647	0	0	0	0	0	0	2.37426082	0	0	0	7.7123498	0	0	0	0	0	0
SAM	d10p2	FALSE	FALSE	7	neg	SAM d10p2 neg	0	0	3.08040193	0	4.395867	6.0856493	0	0	3.30633476	0	0	0	6.18833012	0	0	0	0	0	0	0	0	3.653372	5.10799479	0	0	3.32786461	0	0	0	0	8.25567188	0	0	0	3.26394465	0	0	0	0	6.65716739	0	6.40818297	0
SAM	d10p2	FALSE	FALSE	7	neg	SAM d10p2 neg	0	0	4.07420182	0	5.18027558	4.55482493	1.28638221	0	5.00017024	0	0	0	6.58450477	0	0	0	0	0	0	0	0	0	0	0	0	4.53688753	0	0	0	0	5.92770846	0	0	0	0	0	5.97468809	0	0	7.75122355	0	5.5697318	0
SAM	d10p2	FALSE	FALSE	7	neg	SAM d10p2 neg	0	0	5.7950923	0	7.108711	0	0.48349827	0	5.41011655	0	5.49611802	3.32336639	8.33758279	0	0	3.5891627	0	0	4.00475621	0	0	4.16029426	7.4244995	0	3.34719452	8.6103377	0	0	0	0	12.34424774	6.20560489	4.36691223	0	0	0	5.09345203	0	0	8.82866573	0	8.29136961	3.9212858
SAM	d10p2	FALSE	FALSE	7	neg	SAM d10p2 neg	0	0	0	2.59625687	5.94637063	6.28956071	1.39187188	0	4.39267732	0	3.88773576	1.90364953	6.67984385	0	0	0	0	0	0	0	0	0	5.24026165	0	0	7.19456292	0	0	3.48812064	0	10.44872876	4.36398659	1.1876228	0	0	0	4.06977411	4.74613556	0	8.25091736	0	8.3716959	1.87701966
SAM	d10p2	FALSE	FALSE	7	neg	SAM d10p2 neg	0	0	5.51099095	0	6.3163747	7.0595229	2.46168247	0	0	0	6.13202514	0	6.81550949	0	0	0	0	0	3.31171294	0	0	0	5.99525906	0	0	5.98755888	0	0	0	0	9.21524841	0	0	0	0	0	7.99870811	4.33783256	0	7.56425484	0	0	3.19832814
SAM	d10p2	FALSE	FALSE	7	neg	SAM d10p2 neg	0	0	4.70772177	0	6.64419465	6.48426826	0	0	3.58837134	0	4.5050833	0	6.65351832	0	0	3.01136598	0	0	0	0	0	0	4.22995337	0	0	6.60376622	0	0	0	0	8.16636392	0	0	0	0	0	6.33181428	6.42279459	0	7.61869996	0	6.25357027	0
SAM	d10p2	FALSE	FALSE	7	neg	SAM d10p2 neg	0	0	0	3.40053744	6.56859988	6.49969109	0	0	4.17129976	0	0	2.80140352	7.55158412	0	0	0	0	0	0	0	0	0	6.97954289	0	0	4.05921105	0	0	0	0	0	0	2.81443216	0	4.11955603	0	6.94259899	0	0	6.89538382	0	6.4500916	0
SAM	d10p2	FALSE	FALSE	7	pos	SAM d10p2 pos	0	0	0	0	4.94463002	5.26907678	3.56580847	0	0	0	0	0	7.13024867	0	3.9368825	0	0	0	0	0	0	0	5.94787535	0	0	4.78750874	0	0	0	0	8.62706379	0	3.18892386	0	0	0	6.42202188	0	0	6.10186652	0	4.7754256	0
SAM	d10p2	FALSE	FALSE	7	neg	SAM d10p2 neg	0	0	0	0	4.57977245	4.17290491	0	0	0	0	5.1604745	0	5.97575897	0	0	0	0	0	0	0	3.22094717	0	4.46393695	0	3.08783664	4.293893	0	0	0	0	8.47592809	0	3.35430844	0	0	0	4.44544591	3.98361942	0	8.25974104	0	5.10270704	0
SAM	d10p2	FALSE	FALSE	7	neg	SAM d10p2 neg	0	0	6.9977171	3.80820145	6.39242189	0	0	0	3.79655632	0	6.565718	0	6.76205584	0	0	0	0	0	0	0	0	0	6.28035022	0	0	4.87506852	0	0	0	0	10.8043747	0	0	0	0	0	0	0	0	7.60749588	0	6.15138052	0
SAM	d10p2	FALSE	FALSE	7	neg	SAM d10p2 neg	0	0	6.94588287	0	0	5.71494564	0	0	6.54522355	0	5.53557674	0	7.64873563	0	0	0	0	0	0	0	0	0	5.41715704	0	0	5.54884932	0	0	0	0	5.38839575	0	4.46722041	0	0	0	6.45826995	0	0	7.95822424	0	0	5.01941755
SAM	d10p2	FALSE	FALSE	7	neg	SAM d10p2 neg	0	0	7.54691921	4.03630572	7.75203023	8.17806454	3.7446151	0	0	0	0	0	8.79574054	0	0	0	0	0	0	0	0	0	8.02460261	0	0	6.82346935	0	0	4.99219286	0	10.75891921	6.34226403	4.64320347	0	0	0	5.88139249	6.64708195	0	9.43786335	0	7.05992973	5.27043393
SAM	d10p2	FALSE	FALSE	7	neg	SAM d10p2 neg	0	0	7.03330946	0	7.17217979	7.97182807	0	0	4.83711569	0	0	0	8.22482771	0	0	0	0	0	0	0	0	0	7.35065918	0	0	5.19182623	0	0	0	0	10.86765036	0	4.72517923	0	0	0	6.46699342	0	0	9.31353588	0	6.24812407	0
SAM	d10p2	FALSE	FALSE	7	neg	SAM d10p2 neg	0	0	5.09530072	0	7.19612585	8.0544941	1.37648787	0	5.51188991	0	5.3971903	0	7.31839377	0	0	0	0	0	0	0	4.15422649	0	5.72361769	0	0	7.1991265	0	0	0	0	9.70178967	0	0	0	4.05973648	0	7.02597888	6.14947762	0	7.86886305	0	6.43244215	2.69549188
SAM	d10p2	FALSE	FALSE	7	neg	SAM d10p2 neg	0	0	0	0	6.43948001	5.23931055	2.43659199	0	4.70760662	1.09683279	5.19279594	0	5.55831001	0	0	3.25061399	0	0	0	0	0	0	0	0	0	5.32295663	0	0	0	0	0	0	2.55367653	0	0	0	6.78460041	0	0	7.84769787	0	0	2.27460592
SAM	d10p2	FALSE	FALSE	7	neg	SAM d10p2 neg	0	0	5.4552782	0	5.75435277	6.68989258	3.05729232	0	5.88288421	0	7.25268676	0.92173938	8.07350494	2.76945541	0	0	0	0	4.57626909	0	0	0	5.90895096	0	0	8.5515304	0	0	0	0	11.01906091	3.7879174	3.51970467	0	0	0	6.41977631	6.48780333	0	9.07277481	0	9.30456431	0
SAM	d10p2	FALSE	FALSE	7	neg	SAM d10p2 neg	0	0	6.52671511	2.67055264	5.48797857	5.0272009	2.16948747	0	6.10940574	0	0	0	7.49207887	0	0	0	0	0	0	0	0	0	6.68463881	0	0	5.86556524	0	0	0	0	9.67451177	0	3.30565601	0	0	0	6.03995819	0	0	8.58881165	0	7.76804436	0
SAM	d10p2	FALSE	FALSE	7	neg	SAM d10p2 neg	0	0	5.63461144	0	6.24904791	6.40897991	2.6003143	0	4.23568497	0	0	0	6.18832303	0	0	0	0	0	3.95865721	0	0	0	5.79494956	0	0	6.31170529	0	0	0	0	9.41483581	0	0	0	4.05121067	0	6.70708114	0	0	7.29309084	0	5.00330492	3.68560709
SAM	d10p2	FALSE	FALSE	7	neg	SAM d10p2 neg	0	0	4.64641755	0	4.40524254	3.57249361	0	0	0	0	0	1.21161512	7.26077108	0	0	0	0	0	0	0	0	0	5.83428427	0	0	6.36441141	0	0	0	0	7.73663711	0	1.78610521	0	0	0	0	0	0	7.11468628	0	6.71460835	0
SAM	d10p2	FALSE	FALSE	7	neg	SAM d10p2 neg	0	0	5.05370797	0	3.62349803	6.85915656	3.21463445	0	3.01252357	0	4.90863603	0	6.99348055	1.84570213	0	3.5952527	0	0	3.19537629	0	0	0	5.69813767	0	4.19190091	6.71919805	0	0	0	0	8.77726801	0	4.56083494	0	0	0	6.28690713	4.43428148	0	7.23967134	0	7.89570855	2.92475317
SAM	d10p2	FALSE	FALSE	7	neg	SAM d10p2 neg	0	0	4.9142202	0	7.30620729	6.27489068	1.56319984	0	0	0	4.58394086	0	6.5557389	0	0	0	0	0	0	0	3.0417248	0	6.15014002	0	0	6.95961013	0	0	0	0	9.99495688	0	0	0	3.6257153	0	6.96861028	0	0	7.90668584	0	4.85638962	0
SAM	d10p2	FALSE	FALSE	7	neg	SAM d10p2 neg	0	0	5.52391239	0	3.46909795	6.18219382	3.36785354	0	3.93085595	0	0	0	7.42285681	0	0	0	0	0	0	0	0	0	4.68336988	0	0	6.11205494	0	0	0	0	7.69446971	0	0	0	3.72569462	0	5.71472409	4.25627431	0	7.97105532	0	2.24848012	0.35722966
SAM	d10p2	FALSE	FALSE	7	neg	SAM d10p2 neg	0	0	3.57779849	0	5.21926147	4.33226315	0.30471962	0	5.31171438	0	0	0	7.12331419	0	0	0	0	0	3.21744836	0	0	0	5.76929318	0	0	5.68388138	0	0	0	0	0	0	0	0	0	0	6.5864212	0	0	7.03769942	0	4.93748935	3.58801862
SAM	d10p2	FALSE	FALSE	7	neg	SAM d10p2 neg	0	0	5.40734607	0	5.128121	0	0	0	0	0	5.46735921	0	5.73946697	0	0	0	0	0	0	0	0	2.66590266	4.30904061	0	2.71123443	6.0796623	0	0	0	0	8.44616873	0	0	0	0	0	0	0	0	7.13759105	0	3.56543865	0
SAM	d10p2	FALSE	FALSE	7	neg	SAM d10p2 neg	0	0	4.5133796	0	4.69290187	5.42992087	0	0	2.80990498	0	0	0	6.08767091	0	0	0	0	0	0	0	0	0	3.59236368	0	0	5.19578222	0	0	0	0	7.08737061	0	0	0	0	0	6.27570726	0	0	4.52638182	0	4.99106345	2.59129192
SAM	d10p2	FALSE	FALSE	7	pos	SAM d10p2 pos	0	0	2.92107336	0	3.67458751	2.29851331	0	0	3.16827293	0	0	0	5.00296448	0	3.4017526	0	0	0	0	0	0	0	5.64198858	0	2.50613413	5.56692812	0	0	0	0	0	0	0	0	0	0	6.94023162	0	0	6.77700041	0	0	1.16573673
SAM	d10p2	FALSE	FALSE	7	neg	SAM d10p2 neg	0	0	3.49260214	0	0.48543045	0	0	0	2.42482616	0	4.44109224	0	4.43408073	0	0	0	0	0	0	0	0	0	4.51458518	0	0	0	0	0	0	0	7.23547003	0	0	0	2.07318953	0	4.28221277	0	0	6.60110573	0	1.45243397	0
SAM	d10p2	FALSE	FALSE	7	neg	SAM d10p2 neg	0	0	5.14189232	0	3.77835334	4.94696165	1.86297122	0	3.62763371	0	0	0	6.20033288	0	0	0	0	0	0	0	0	0	4.63644639	0	0	3.662788	0	0	0	0	7.12654147	0	0	0	0	0	5.37116093	0	0	5.05210787	0	3.73853066	2.175712
SAM	d10p2	FALSE	FALSE	7	neg	SAM d10p2 neg	0	0	0	0	0	6.42309644	1.12574585	0	2.9618584	0	0	0	5.21294269	0	0	0	0	0	0	0	0	0	3.38961703	0	0	0	0	0	0	0	10.14676766	3.0291113	0	0	5.13567558	0	6.10217325	0	0	7.34961072	0	6.08522828	0
SAM	d10p2	FALSE	FALSE	7	neg	SAM d10p2 neg	0	0	4.71853572	3.02412238	5.83426227	0	0.65857516	0	3.11410697	4.56743345	0	0	6.8679299	3.89471385	0	0	0	0	4.06776766	5.30233103	0	0	6.57799595	0	0	5.17190702	0	0	0	0	10.37321748	4.977664	0	0	0	0	5.19788189	5.64962694	0	7.49266266	0	7.39468199	3.12088719
SAM	d10p2	FALSE	FALSE	7	neg	SAM d10p2 neg	0	0	3.89188266	0	6.63773686	7.19585411	0	0	0	0	0	0	6.16331608	0	0	3.4582536	0	0	0	0	0	0	5.11820954	0	0	5.20682073	0	0	0	0	9.31364598	0	2.50032199	0	0	0	7.59090064	0	0	8.22311065	0	7.45584911	0
SAM	d10p2	FALSE	FALSE	7	neg	SAM d10p2 neg	0	0	6.16145401	0	0	6.44605801	0	0	4.19178143	0	6.66196133	0	6.10994994	0	0	0	0	0	0	0	0	0	4.94441281	0	0	6.28007643	0	0	0	0	9.62999702	0	0	0	4.9017102	0	4.80448146	5.08762123	0	7.93023419	0	5.56963066	0
SAM	d10p2	FALSE	FALSE	7	neg	SAM d10p2 neg	0	0	4.89709079	0	0	6.400402	1.61094564	0	0	0	2.25630325	0	7.93783854	0	0	3.9797305	0	0	0	0	0	0	6.94049504	0	0	6.46284408	0	0	4.31858835	0	9.66197436	0	4.02425748	0	3.82745601	0	5.34755921	0	0	7.59443651	0	7.57277627	4.68639325
SAM	d10p2	FALSE	FALSE	7	neg	SAM d10p2 neg	0	0	5.46933917	0	7.05956709	5.73468107	3.88686714	0	3.42838981	0	5.6113893	2.15330132	7.57557814	0	0	4.19268041	0	0	2.48193237	0	0	3.91563305	6.46722591	0	0	6.57802193	0	0	3.46527899	0	10.33486932	4.89928917	3.44850084	0	3.86423725	0	0	5.37794675	0	7.46860744	0	8.21752204	4.34142109
SAM	d10p2	FALSE	FALSE	7	neg	SAM d10p2 neg	0	0	4.06272844	0	5.98568742	7.33156753	0	0	6.28779454	0	0	0	6.57521187	0	0	0	0	0	5.57677572	0	0	0	6.3406093	0	0	7.00300476	0	0	0	0	7.27850651	0	0	0	0	0	5.02484433	5.0532807	0	8.24340391	0	6.62324771	0
SAM	d10p2	FALSE	FALSE	7	neg	SAM d10p2 neg	0	0	2.84973612	0	6.28948961	6.62800885	0	0	3.19401783	3.1681483	0	0	4.62349091	0	0	0	0	0	0	0	0	0	4.44219521	0	0	5.05509142	0	0	0	0	7.90104566	0	0.15993865	0	3.2415107	0	0	4.96173248	0	7.20445917	0	4.9160127	3.0814703
SAM	d10p2	FALSE	FALSE	7	neg	SAM d10p2 neg	0	0	5.36223371	0	2.48175617	4.52247538	0	0	5.85940789	0	5.32903088	0	6.80249414	0	0	0	0	0	0	0	4.13215359	0	4.18028412	0	4.52933099	5.13817096	0	0	0	0	5.75082615	0	0	0	0	0	6.56460994	0	0	7.75182372	0	5.94954233	4.57446705
SAM	d10p2	FALSE	FALSE	7	neg	SAM d10p2 neg	0	0	1.91059759	0	6.21192514	5.48679824	1.52529877	0	2.31272914	0	4.83625406	0	7.41804857	0	0	4.0267742	0	0	0	0	0	0	5.80995808	0	0	7.63087705	0	0	0	0	8.04731593	0	0	0	4.43353873	0	8.05135032	4.67676625	0	7.58984148	0	5.45279533	0
SAM	d10p2	FALSE	FALSE	7	neg	SAM d10p2 neg	0	0	3.35788249	0	2.33765836	6.01113042	2.4188572	0	2.50735519	0	3.56475261	0	6.50079347	0	0	0	0	0	1.39820504	0	2.66931246	0	5.24550281	0	0	6.01487293	0	0	0	3.21380982	7.93966825	0	0	0	1.57517898	0	6.38647835	0	0	5.39950785	0	3.88881293	2.89015685
SAM	d10p2	FALSE	FALSE	7	neg	SAM d10p2 neg	0	0	5.82185463	0	5.92648047	5.64556235	0	0	3.16753602	0	4.9709543	2.50745235	7.40941437	0	0	0	0	0	0	0	0	1.97940548	6.33028844	0	0	6.18075602	0	0	0	0	0	0	0	0	3.4583949	0	6.57436994	0	0	0	0	0.34419061	0
SAM	d10p2	FALSE	FALSE	7	neg	SAM d10p2 neg	0	0	4.28299784	0	3.96811848	5.89586598	0.5508304	0	3.35608885	0	3.79495416	0	6.72647486	0	0	3.50208104	0	0	0	0	0	0	6.34456766	0	0	5.76138806	0	0	0	0	6.13727139	0	0	0	4.03434369	0	7.01672629	4.12196754	0	8.01814313	0	6.14079352	0
SAM	d10p2	FALSE	FALSE	7	pos	SAM d10p2 pos	0	3.51027727	5.292565	3.11135933	6.38587456	6.18433909	0	0	4.2508023	0	6.51651622	0	6.8800004	0	3.72537108	2.55699235	0	0	3.87488644	0	0	0	4.49693526	0	0	6.48136787	0	0	0	0	10.56329358	0	2.84593788	0	0	0	7.35791648	0	0	6.80453761	0	6.64432879	2.4772351
SAM	d10p2	FALSE	FALSE	7	neg	SAM d10p2 neg	0	0	0	0	0	5.4532666	0.6646813	0	0	0	0	2.38544844	7.00747497	0	0	0	0	0	0	0	0	0	6.33113305	0	0	7.38093831	0	0	0	0	8.02792746	2.81514482	0	0	0	0	0	3.7934678	0	7.86957222	0	5.65929459	2.17427293
SAM	d10p2	FALSE	FALSE	7	pos	SAM d10p2 pos	0	0	3.53605389	0	4.03166054	0	0	0	5.4821265	0	4.00693826	0	6.18930688	0	3.49903526	0	0	0	0	0	0	0	0	0	0	4.27631012	0	4.75897364	0	0	0	0	0	0	0	0	6.68507527	0	0	4.63055387	0	0	0
SAM	d10p2	FALSE	FALSE	7	neg	SAM d10p2 neg	0	0	6.22755925	0	6.56480068	5.15378473	3.03906226	0	4.7149762	0	0	0	6.21687235	0	0	3.22622011	0	0	0	0	0	0	5.79960864	4.24641368	0	5.20990396	0	0	0	0	0	0	0	0	0	0	6.21140006	0	0	6.3670242	0	5.66877311	3.23745953
SAM	d10p2	FALSE	FALSE	7	neg	SAM d10p2 neg	0	0	3.97103393	0	5.38794373	4.00907477	2.23515697	0	2.81318268	0	5.75716081	0	6.40588922	0	0	0	0	0	0	0	0	0	6.03656694	0	0	5.5740094	0	0	2.84779744	0	0	0	0	0	0	0	7.61560719	0	0	5.99758981	0	0	0
SAM	d10p2	FALSE	FALSE	7	neg	SAM d10p2 neg	0	0	5.0246902	3.15642068	6.18185188	6.16697433	2.72552335	0	3.01390433	0	6.68954752	1.53309102	6.09343071	0	0	2.92242217	0	0	2.07296274	0	2.94408426	0	6.36070761	0	0	7.10491902	0	0	3.27864596	0	10.14877956	3.01066044	0	0	2.28994909	0	0	6.29951817	0	8.20075008	0	7.75115502	4.32024717
SAM	d10p2	FALSE	FALSE	7	neg	SAM d10p2 neg	0	0	5.59832365	0	5.11894509	5.15293815	2.11138151	0	6.03205741	0	0	0	7.42551288	0	0	3.73405134	0	0	0	0	0	0	4.67550526	0	0	6.36173228	0	0	0	0	9.85139879	0	0	0	0	0	6.00201401	0	0	7.61867167	0	6.66131092	3.2969761
SAM	d10p2	FALSE	FALSE	7	neg	SAM d10p2 neg	0	0	4.22782496	0	6.13590634	5.62042538	1.40441017	0	4.03140089	0	0	0	6.35791164	0	0	3.60206529	0	0	0	0	2.42202546	0	2.50132498	0	0	5.30701285	0	0	0	0	8.35764639	0	2.40961535	0	3.30238792	0	6.14862356	3.32392597	0	6.46943294	0	5.76158981	2.06552227
SAM	d10p2	FALSE	FALSE	7	neg	SAM d10p2 neg	0	0	0	3.23642578	4.56478011	4.5255671	0	0	2.66498071	0	0	0	4.94382812	0	0	0	0	0	0	0	0	0	4.59047888	0	0	6.09111961	0	0	0	0	7.72880184	0	0	0	3.13848882	0	5.5656763	0	0	6.68123649	0	6.11078859	1.12240645
SAM	d10p2	FALSE	FALSE	7	neg	SAM d10p2 neg	0	0	3.03627762	0	0	6.99902016	2.73383196	0	4.00834301	0	5.47156225	0	5.6219791	0	0	0	0	0	0	0	0	0	5.64553389	0	0	5.14343667	0	0	0	0	7.13532172	2.8444969	3.35489398	0	0	0	8.3159758	4.38287682	0	8.129757	0	5.19535201	4.0125111
SAM	d10p2	FALSE	FALSE	7	neg	SAM d10p2 neg	0	0	5.47741543	3.46808843	5.33670789	3.84480303	2.66108785	0	3.53794743	0	0	0	6.23138126	0	0	0	0	0	0	0	0	0	5.28740635	0	0	7.55240418	0	0	0	0	10.31022529	5.59884692	0	0	3.97480723	0	5.90435101	0	0	7.64773461	0	6.66973311	0
SAM	d10p2	FALSE	FALSE	7	neg	SAM d10p2 neg	0	0	0	0	3.63192833	5.47667938	0	0	0	0	0	0	5.92110615	0	0	0	0	0	0	0	0	0	0	0	0	5.47399109	0	0	0	0	6.2193049	0	1.96352322	0	0	0	6.90990171	0	0	2.26371438	0	4.24309825	0
SAM	d10p2	FALSE	FALSE	7	pos	SAM d10p2 pos	0	0	4.40670783	3.57470005	0	0	0.85752907	0	4.29287511	4.76549183	0	0	6.56320014	0	6.76142821	0	0	0	0	0	0	0	4.74029091	0	0	6.60603315	0	4.84462065	2.79862399	0	0	0	3.00831792	0	4.14020805	0	5.38393972	0	0	4.40344692	0	0	4.87106715
SAM	d10p2	FALSE	FALSE	7	neg	SAM d10p2 neg	0	0	6.2205675	0	4.50157394	6.43475838	2.3369217	0	0	0	5.48859944	2.04914617	7.07078208	0	0	0	0	0	0	0	2.60837147	0	6.28617012	0	0	7.05142685	0	0	0	0	10.23504087	0	0	0	0	0	6.79351581	0	0	7.08357614	0	6.20326688	3.78125192
SAM	d10p2	FALSE	FALSE	7	neg	SAM d10p2 neg	0	0	5.96761931	0	6.91041724	5.56104662	0.83057977	0	5.58584765	4.51285811	0	0	5.67336431	0	0	0	0	0	2.87593705	0	0	0	6.06068459	4.34952412	0	3.95864509	0	0	0	0	8.21575958	0	0	0	0	0	5.34234028	3.67100509	0	5.42634594	0	4.38541272	0
SAM	d10p2	FALSE	FALSE	7	neg	SAM d10p2 neg	0	0	0	0	5.83218232	6.36758426	2.9851343	0	5.0026786	0	5.29290165	0	5.29184857	0	0	0	0	0	0	0	0	0	4.41749634	4.41584091	0	5.15081073	0	0	0	0	0	0	0	0	3.38419945	0	4.68208634	4.96777734	0	0	0	0	0
SAM	d10p2	FALSE	FALSE	7	neg	SAM d10p2 neg	0	0	4.49194574	2.92133088	6.78009592	2.05282016	1.58297715	0	5.41195046	0	4.88241098	0	7.262415	2.29015532	0	0	0	0	0	0	0	0	5.37732029	0	0	6.09335847	0	0	0	0	9.35968879	0	3.31575622	0	3.91793639	0	3.19255894	0	0	8.4994508	0	5.18084548	0
SAM	d10p2	FALSE	FALSE	7	neg	SAM d10p2 neg	0	0	5.06267565	0	4.36281919	4.06432783	0	0	4.11549581	0	0	0	6.82858852	0	0	0	0	0	0	0	0	0	6.04729248	0	0	5.24217666	0	0	0	0	9.37948808	0	0	0	0	0	4.88402355	0	0	8.52102514	0	4.2409537	0
SAM	d10p2	FALSE	FALSE	7	neg	SAM d10p2 neg	0	0	4.43121517	0	4.79316213	6.05264621	0.77243053	0	0	0	0	0	4.94289839	0	0	0	0	0	0	0	0	0	5.01791264	0	0	5.88149814	0	0	0	0	7.38229752	0	0	0	0	0	6.89828215	3.41790791	0	6.2238866	0	5.71634213	0
SAM	d10p2	FALSE	FALSE	7	pos	SAM d10p2 pos	0	0	4.1093868	4.30283632	4.41021568	5.52853917	0	0	0	4.57797271	6.28586302	0	6.63037769	0	4.2408876	0	0	0	0	0	0	0	0	0	0	4.30068053	0	2.54283963	0	0	0	0	0	0	5.26401352	0	0	0	0	0	0	0	0
SAM	d10p2	FALSE	FALSE	7	neg	SAM d10p2 neg	0	0	6.54274601	2.17145512	5.7753478	6.44361868	0.73623213	0	0	0	5.54406091	0	6.5646167	0	0	0	0	0	0	0	0	3.81169195	7.36405543	0	0	6.68113904	0	0	0	0	0	0	3.58641436	0	0	0	8.07763729	0	0	7.71687848	0	0	5.38305809
SAM	d10p2	FALSE	FALSE	7	neg	SAM d10p2 neg	0	0	0	2.13476656	5.16087948	5.90567284	2.99402659	0	0	0	0	0	6.99361187	0	0	0	0	0	0	0	0	0	5.97451713	0	0	5.02349641	0	0	0	0	8.33512948	5.84058208	3.52878789	0	0	0	6.29322265	0	0	6.58892919	0	6.65662373	0
SAM	d10p2	FALSE	FALSE	7	neg	SAM d10p2 neg	0	0	0	0	4.46774178	0	0	0	0	0	0	0	6.38778915	0	0	0	0	0	0	0	0	0	5.59286824	0	0	6.4415038	0	0	0	0	0	0	0	0	0	0	7.44350594	0	0	7.74145416	0	0	0
SAM	d10p2	FALSE	FALSE	7	pos	SAM d10p2 pos	0	0	4.12362084	0	5.48805917	0	0	0	6.63802261	0	0	0	7.61541709	0	8.24908113	0	0	0	0	0	0	5.27361822	6.54842511	0	3.14113049	7.13703896	0	6.77511862	0	0	0	0	4.9577389	0	0	0	5.4937476	0	0	8.47448235	0	0	3.53734443
SAM	d10p2	FALSE	FALSE	7	neg	SAM d10p2 neg	0	0	6.38820781	2.84265211	5.1131374	5.72603406	1.20167393	0	0	0	0	0	6.8459114	0	0	4.78237118	0	0	0	0	6.17130269	0	4.42600283	0	0	6.18372849	0	0	0	0	11.4228401	3.78884464	0	0	0	0	0	0	0	6.33318796	0	6.91671754	4.47498376
SAM	d10p2	FALSE	FALSE	7	neg	SAM d10p2 neg	0	0	0	0	4.14394457	4.04783012	0	0	5.84203195	0	6.46015224	0	6.801925	0	0	0	0	0	0	0	0	3.55170099	6.47916075	0	0	5.77542788	0	0	0	0	0	0	0	0	0	0	6.94031932	0	0	0	0	0	0
SAM	d10p2	FALSE	FALSE	7	neg	SAM d10p2 neg	0	0	5.87624782	0	5.12046659	5.5222098	0	0	0	0	5.98237446	0	6.15273775	0	0	0	0	0	0	0	0	0	1.71087533	0	0	3.90225501	0	0	0	0	7.02542319	0	0	0	0	0	0	0	0	7.80027965	0	4.83663638	4.3849229
SAM	d10p2	FALSE	FALSE	7	pos	SAM d10p2 pos	0	0	4.07403348	3.85585054	0	0	0	0	5.154017	5.02382934	0	0.77148544	6.20083984	0	6.94450339	0	0	0	0	0	0	0	3.33047483	0	0	5.49271742	0	2.58126864	0	0	0	0	2.91367828	0	0	0	6.62432772	0	0	7.12996168	0	0	2.90450655
SAM	d10p2	FALSE	FALSE	7	neg	SAM d10p2 neg	0	0	4.30169108	0	5.06876431	0	0.86534901	0	0	0	0	0	5.34600646	0	0	0	0	0	0	0	0	0	4.75166436	0	4.65521947	4.89148599	0	0	0	0	0	0	0	0	0	0	0	4.28877452	0	0.92978986	0	0	0
SAM	d10p2	FALSE	FALSE	7	pos	SAM d10p2 pos	0	0	3.91128133	0	6.08498861	5.15213881	2.38939409	0	0	4.73224575	0	0	5.12864506	0	6.01450058	0	0	0	0	0	0	0	6.62041022	4.20549296	0	5.66363837	0	0	0	0	0	0	0	0	0	0	4.85523664	0	0	5.57009114	0	0	2.73509399
SAM	d10p2	FALSE	FALSE	7	neg	SAM d10p2 neg	0	0	0	0	7.02385655	6.09376296	1.45133641	0	6.25644228	0	0	0	6.43158436	0	0	0	0	0	0	0	3.48476383	0	6.03397647	0	0	5.38299215	0	0	0	0	0	0	0	0	0	0	0	0	0	8.03685005	0	0	1.15526774
SAM	d10p2	FALSE	FALSE	7	pos	SAM d10p2 pos	0	0	0	0	5.29104193	0	0	0	0	0	5.9044297	0	6.55987273	0	3.99650416	0	0	0	0	0	0	0	0	0	0	5.95300256	0	0	0	0	0	0	0	0	4.4046504	0	6.0632185	0	0	6.59660343	0	0	4.07044871
SAM	d10p2	FALSE	FALSE	7	pos	SAM d10p2 pos	0	0	4.96297083	0	4.73087767	0	0	0	5.27209412	0	0	0	7.58369226	0	7.71405792	0	0	0	0	0	0	0	4.51811258	0	4.61297038	6.71347231	0	0	0	0	0	0	4.53724734	0	0	0	6.67333196	0	0	6.87579452	0	0	6.31731635
SAM	d10p2	FALSE	FALSE	7	pos	SAM d10p2 pos	0	0	6.22278833	0	6.83676421	4.66427631	2.13693347	0	6.25033057	0	0	0	7.64133403	0	5.54812083	0	0	0	0	0	0	0	7.00299696	0	0	6.63867237	0	0	3.76274827	0	0	0	0	0	0	0	9.27721617	4.84996993	0	7.85454333	0	0	4.6349026
SAM	d10p2	FALSE	FALSE	7	neg	SAM d10p2 neg	0	0	0	0	6.33717989	6.04647195	0	0	0	0	0	0	7.17473946	0	0	0	0	0	0	0	0	0	5.18761536	0	0	7.5047278	0	0	0	0	7.22287485	0	0	0	0	0	6.31980316	0	0	6.3055257	0	0	3.73426792
SAM	d10p2	FALSE	FALSE	7	pos	SAM d10p2 pos	0	0	4.77483824	3.20160758	0	0	0	0	6.16799268	0	0	0	4.54807247	0	6.07180884	0	0	0	0	0	0	0	0	0	0	4.81967696	0	3.85663912	0	0	0	0	4.25356056	0	0	0	6.187284	0	0	6.69036083	0	0	0
SAM	d10p2	FALSE	FALSE	7	pos	SAM d10p2 pos	0	0	5.47055728	0	4.24457659	4.8512682	0	0	6.95492252	5.13728663	0	0	6.00016584	0	8.32681585	0	0	0	0	0	0	0	4.8019623	0	0	4.61914639	0	0	0	0	0	0	0	0	0	5.32240982	0	0	0	6.7119412	0	0	0
SAM	d10p2	FALSE	FALSE	7	neg	SAM d10p2 neg	0	0	4.00814698	0	6.97523926	8.01821419	2.96209784	0	0	0	5.90391232	0	8.30139679	0	0	4.53287336	0	0	0	0	0	3.71380734	7.02371704	0	0	8.32446432	0	0	0	0	8.31178209	0	0	0	0	0	0	6.25990501	0	8.34891633	0	6.9595383	2.85454793
SAM	d10p2	FALSE	FALSE	7	pos	SAM d10p2 pos	0	0	5.38798465	0	4.92872084	4.84259536	1.29621163	0	0	5.17300611	4.40266004	0	7.02405764	0	6.85221316	0	0	0	0	0	0	0	3.77910116	0	0	6.16502975	0	3.27727261	0	0	0	0	0	0	0	0	8.54614214	0	0	7.37081835	0	0	3.96552722
SAM	d10p2	FALSE	FALSE	7	neg	SAM d10p2 neg	0	0	4.17987026	0	5.83856153	0	1.39270367	0	0	0	6.09273302	0	5.94919382	0	0	0	0	0	0	0	0	0	6.10862558	0	0	5.20423462	0	0	0	0	0	0	3.87679938	0	0	0	7.2475484	0	0	7.21281702	0	0	0
SAM	d10p2	FALSE	FALSE	7	pos	SAM d10p2 pos	0	0	4.2911792	0	4.4504225	0	0	0	5.05242398	0	0	0	6.40857943	0	7.96521377	0	0	0	0	0	0	0	0	0	0	0	0	2.11122648	0	0	0	0	0	0	0	0	7.06916968	0	0	5.6276206	0	0	0
SAM	d10p2	FALSE	FALSE	7	neg	SAM d10p2 neg	0	0	4.66161611	4.44437451	3.7737936	0	0	0	6.18181131	0	0	0	7.43165438	0	0	0	0	0	0	0	0	0	4.55464104	0	0	0	0	0	0	0	0	0	2.78472832	0	0	0	5.06819021	0	0	5.98986464	0	0	3.02286216
SAM	d10p2	FALSE	FALSE	7	neg	SAM d10p2 neg	0	0	0	5.78359034	4.73449299	4.27255239	0.42160191	0	4.90740086	0	0	0	5.33542676	0	0	0	0	0	0	0	0	0	5.09195064	0	0	6.42310138	0	0	3.63066262	0	0	0	0	0	0	0	6.5388782	0	0	8.63709453	0	0	0
SAM	d10p2	FALSE	FALSE	7	pos	SAM d10p2 pos	0	0	0	0	4.80361041	0	0	0	7.13967983	5.54602484	2.4993833	0	6.66110333	0	7.98582713	0	0	0	0	0	0	0	6.72098339	0	0	6.48066048	0	6.10823024	4.38728203	0	0	0	0	0	6.06938077	6.60018945	6.40401933	0	0	8.23848145	0	0	3.84714011
SAM	d10p2	FALSE	FALSE	7	pos	SAM d10p2 pos	0	0	5.98008531	4.56600815	4.10571846	0	0	0	5.74445021	0	0	0	6.94408616	0	7.31575989	0	0	0	0	0	0	0	5.98340034	0	0	6.10769206	0	0	0	0	0	0	0	0	0	0	0	0	0	5.47662752	0	0	3.0067635
SAM	d10p2	FALSE	FALSE	7	neg	SAM d10p2 neg	0	0	0	0	4.54257192	0	0	0	5.5128971	0	0	0	5.7371785	0	0	0	0	0	0	0	0	3.68084159	0	0	0	6.13172146	0	5.86820927	0	0	0	0	0	0	0	0	8.58082182	0	0	7.59463126	0	0	3.54124746
SAM	d10p2	FALSE	FALSE	7	neg	SAM d10p2 neg	0	0	5.63503951	0	5.44084012	6.19915372	2.66463547	0	5.57625308	0	0	0	7.20703975	0	0	5.79146921	0	0	0	0	0	0	7.01522632	0	4.63244168	7.20358313	0	0	0	0	0	0	0	0	0	0	6.02371847	0	0	8.7510197	0	4.82653736	0
SAM	d10p2	FALSE	FALSE	7	pos	SAM d10p2 pos	0	0	5.71468189	0	4.15684906	5.80277278	0	0	5.65840281	0	0	0	4.92342594	0	4.14149599	0	0	0	0	4.00306556	0	0	3.61218705	0	0	5.32141626	0	0	0	0	0	0	0	0	4.28711114	0	5.89883741	0	0	6.4153902	0	0	0
SAM	d10p2	FALSE	FALSE	7	neg	SAM d10p2 neg	0	0	5.40351902	0	4.90562762	7.32937068	0.80265635	0	4.18292294	0	6.10342982	0	7.36757732	0	0	0	0	0	0	0	0	0	7.08498016	0	0	6.24003366	0	0	0	0	8.11725708	0	0	0	6.04173107	0	7.89328046	0	0	8.03825137	0	5.24954568	0
SAM	d10p2	FALSE	FALSE	7	pos	SAM d10p2 pos	0	0	4.48845425	4.42524526	3.5653577	0	0	0	0	0	5.65042385	2.87027418	6.61239881	0	4.89100375	0	0	0	0	0	0	0	4.67963625	0	0	5.39783338	0	0	5.23884991	0	0	0	0	0	0	0	6.55313596	0	0	5.93218703	0	0	0
SAM	d10p2	FALSE	FALSE	7	pos	SAM d10p2 pos	0	0	0	0	6.01573031	0	0	0	4.62021628	0	0	0	4.26182918	0	6.80813879	0	0	0	0	0	0	0	0	0	0	0	0	0	0	0	0	0	4.98837322	0	5.49634881	0	5.4028211	0	0	7.30272964	0	0	0
SAM	d10p2	FALSE	FALSE	7	pos	SAM d10p2 pos	0	0	0	0	5.54162747	0	0	0	7.87565081	0	0	0	8.07306205	0	5.74248949	0	0	0	0	0	0	0	2.03616812	0	6.16148302	6.50244914	0	6.25950149	0	0	0	0	4.05601039	0	5.39724063	0	6.37339649	0	0	8.64224628	0	0	0
SAM	d10p2	FALSE	FALSE	7	pos	SAM d10p2 pos	0	0	4.2231046	0	6.09220461	0	1.63088824	0	4.33697621	0	0	0	5.1447627	0	6.15100891	0	0	0	0	0	0	0	4.59480131	0	0	6.4101389	0	0	0	0	0	0	0	0	3.96373145	0	7.24110714	0	0	7.43475727	0	0	0
SAM	d10p2	FALSE	FALSE	7	pos	SAM d10p2 pos	0	0	5.33534642	1.00923931	0	0	0	0	6.06743798	0	0	0	7.29211965	4.53497419	6.51651075	0	0	0	0	0	0	0	0	0	0	0	0	0	0	0	0	0	0	0	4.26589791	0	6.49272696	0	0	6.5453008	0	0	0
SAM	d10p2	FALSE	FALSE	7	neg	SAM d10p2 neg	0	0	0	0	5.48431279	0	1.13000623	0	6.52087502	0	0	2.71335953	6.65024316	0	0	0	0	0	0	0	0	0	6.47200573	0	0	6.94507056	0	0	0	0	0	0	4.34329072	0	0	0	6.25719244	5.08339521	0	7.65209224	0	4.7295095	0
SAM	d10p2	FALSE	FALSE	7	neg	SAM d10p2 neg	0	0	4.62027867	0	7.22772395	0	1.62155839	0	0	0	0	0	6.72140653	0	0	0	0	0	0	0	0	0	5.62418358	0	0	5.98042536	0	0	0	0	0	0	0	0	5.21706515	0	6.77593389	0	0	6.26313145	0	0	0
SAM	d10p2	FALSE	FALSE	7	pos	SAM d10p2 pos	0	0	2.86100891	0	4.784613	0	0	0	5.56648931	0	5.31591663	0	6.76631081	0	5.0213176	0	0	0	0	0	0	0	0	0	0	5.56447494	0	0	4.29252171	0	0	0	0	0	0	0	8.29199196	0	0	6.80739204	0	0	4.36343054
SAM	d10p2	FALSE	FALSE	7	neg	SAM d10p2 neg	0	0	6.47921784	0	6.46037713	5.65538042	1.66526092	0	0	0	0	0	7.75753644	0	0	0	0	0	0	0	0	0	6.88908876	0	0	7.01534145	0	0	0	0	0	0	0	0	0	0	0	0	0	8.80185799	0	5.68186071	0
SAM	d10p2	FALSE	FALSE	7	neg	SAM d10p2 neg	0	0	4.50643442	0	6.53575887	6.39588878	2.71459021	0	5.93750814	5.89510384	6.99943699	0	7.00557761	0	0	0	0	6.28720957	0	0	0	0	7.42960457	0	0	6.04937817	0	4.71253823	3.23937152	0	0	0	0	0	0	0	9.31282718	0	0	7.44193172	0	0	5.74960654
SAM	d10p2	FALSE	FALSE	7	pos	SAM d10p2 pos	0	0	2.84631511	2.83887896	3.54995551	4.06109827	0	0	0	0	0	0	5.39939874	0	3.92150142	0	0	0	0	0	0	0	0	0	1.48233979	5.53183211	0	2.57595126	0	0	0	0	0	0	0	0	5.37782082	0	0	6.23791674	0	0	0
SAM	d10p2	FALSE	FALSE	7	pos	SAM d10p2 pos	0	0	4.95248268	3.18592663	6.85174988	6.2168877	0	0	6.98958927	0	6.27563977	0	8.0372522	0	6.10502493	0	0	0	0	5.56738592	0	4.63512637	6.05556837	0	0	7.40863423	0	0	5.11003715	0	0	0	4.2635551	0	4.8453099	0	8.27354445	0	0	8.23417078	0	0	5.30686851
SAM	d10p2	FALSE	FALSE	7	pos	SAM d10p2 pos	0	0	4.45577874	0	5.84893442	0	1.58966225	0	6.02129653	0	6.85922971	0	7.51209558	0	5.64742105	0	0	0	0	0	0	0	4.41650868	0	0	3.88791119	0	0	0	0	0	0	2.54480372	0	0	0	7.68474961	0	0	4.81205997	0	0	0
SAM	d10p2	FALSE	FALSE	7	pos	SAM d10p2 pos	0	0	5.8707907	0	4.62495168	0	0	0	0.055359	0	0	0	7.10325626	0	6.00302475	0	0	0	0	0	0	0	4.41367453	0	0	5.80356286	0	0	0	0	0	0	0.3931061	0	0	0	4.67212314	0	0	5.4851027	0	0	4.07507213
SAM	d10p2	FALSE	FALSE	7	neg	SAM d10p2 neg	0	0	0	0	6.47933232	0	0	0	5.94011115	0	5.73862895	0	7.23887726	3.12319158	0	0	0	0	0	0	0	3.8125843	3.70740071	0	4.19391411	5.31781729	0	4.13567716	0	0	0	0	2.86042254	0	0	0	8.54169628	0	0	7.15607973	0	0	0
SAM	d10p2	FALSE	FALSE	7	pos	SAM d10p2 pos	0	0	0	0	0	0	0	0	5.36256025	5.83855585	0	1.40007973	3.72766176	0	6.38425884	0	0	0	0	0	0	3.89329974	0	0	0	5.42929846	0	0	0	0	0	0	0	0	0	0	7.01097447	0	0	6.20274921	0	0	0
SAM	d10p2	FALSE	FALSE	7	neg	SAM d10p2 neg	0	0	5.77306145	0	7.09923193	6.65061264	2.03999639	0	6.58577907	0	0	0	7.7247644	0	0	0	0	0	0	0	0	0	6.75047941	0	0	6.59575432	0	0	0	0	8.4889192	0	0	0	0	0	7.55895154	4.86444216	0	8.63538027	0	6.31397357	0
SAM	d10p2	FALSE	FALSE	7	neg	SAM d10p2 neg	0	0	3.38594253	0	5.84204552	0	0	0	4.51608646	0	0	0	6.96502142	2.25500508	0	3.42803285	0	0	0	0	0	2.14736324	5.23090203	0	0	5.10607491	0	0	0	0	4.23904823	0	0	0	0	0	6.47137573	0	0	7.0272241	0	0	3.36627119
SAM	d10p2	FALSE	FALSE	7	pos	SAM d10p2 pos	0	0	0	0	2.99769207	0	0	0	6.61475371	0	0	0	6.41315548	0	6.59764738	0	0	0	0	0	0	3.41854664	4.43705097	0	0	0	0	3.27560489	0	0	0	0	0	0	4.53006953	0	6.54622495	0	0	6.67124025	0	0	0
SAM	d10p2	FALSE	FALSE	7	neg	SAM d10p2 neg	0	0	5.36045262	0	5.3233474	6.58742362	1.38845003	0	0	0	0	0	7.70396072	0	0	0	0	0	0	0	0	0	6.8071143	0	0	5.61246059	0	0	4.49090791	0	0	0	0	0	0	0	6.45645002	0	0	7.53272437	0	0	5.12623877
SAM	d10p2	FALSE	FALSE	7	pos	SAM d10p2 pos	0	0	4.20779198	0	0	0	0	0	5.64179572	0	0	0	5.88057275	0	7.63124474	0	0	0	0	0	0	0	0	0	0	4.21876855	0	0	0	0	0	0	0	0	0	0	5.23695638	0	0	6.54036183	0	0	0
SAM	d10p2	FALSE	FALSE	7	neg	SAM d10p2 neg	0	0	5.60167128	0	6.20700893	6.22816943	1.50215769	0	4.11067069	0	0	0	6.8403053	0	0	0	0	0	0	0	0	3.59013515	7.13815437	0	0	6.30144145	0	0	0	0	8.27803925	0	0	0	0	0	5.57917984	4.04281296	0	8.36947045	0	5.35347078	4.68531703
SAM	d10p2	FALSE	FALSE	7	neg	SAM d10p2 neg	0	0	4.18346184	0	7.46671425	5.11354519	1.90058752	0	0	0	0	0	7.55506997	0	0	0	0	0	0	0	0	0	4.1886789	0	0	5.30981191	0	0	0	0	5.9405467	0	0	0	0	0	5.69645446	0	0	7.55002762	0	5.50581525	0
SAM	d10p2	FALSE	FALSE	7	neg	SAM d10p2 neg	0	0	0	0	7.37826744	5.92659301	2.81941076	0	3.90531249	0	7.42196676	0	7.27303398	0	0	0	0	0	0	0	0	0	6.65148222	0	0	6.30032164	0	0	0	0	8.49594012	0	0	0	0	0	6.45157595	0	0	7.9699731	0	4.88279202	5.23990517
SAM	d10p2	FALSE	FALSE	7	pos	SAM d10p2 pos	0	0	0	2.47830205	6.74480149	5.61155441	2.38397851	0	7.42367955	0	0	0	8.22099346	0	6.57053611	0	0	0	0	0	0	0	5.46930023	0	0	7.38256464	0	4.18066884	0	0	0	0	0	0	0	0	8.17224269	0	0	7.81127476	0	0	1.88405539
SAM	d10p2	FALSE	FALSE	7	pos	SAM d10p2 pos	0	0	4.12881918	0	0	0	0	0	3.55751995	0	0	0	6.13773972	0	5.22849323	0	0	0	0	0	0	0	2.98278094	0	1.92314216	5.39630194	0	0	0	0	0	0	0	0	0	0	5.38511243	0	0	6.66838201	0	0	3.66874344
SAM	d10p2	FALSE	FALSE	7	neg	SAM d10p2 neg	0	0	4.06827433	0	6.86705898	6.75550934	0.01077171	0	0	0	5.04060321	0	5.89896027	0	0	0	0	0	3.46258327	0	4.20089352	0	6.71217126	0	0	6.66473992	0	0	0	0	8.57714423	0	3.44446798	0	3.12137901	0	6.41867732	5.54530641	0	7.29879248	0	6.59714565	0
SAM	d10p2	FALSE	FALSE	7	neg	SAM d10p2 neg	0	0	4.70416481	0	7.39321742	6.2596526	2.73995097	0	5.54425082	0	0	0	6.59024326	0	0	0	0	0	0	0	0	4.08709004	6.52958205	0	0	0	0	0	0	0	0	0	0	0	4.34770724	0	0	0	0	7.47531062	0	5.86877498	0
SAM	d10p2	FALSE	FALSE	7	neg	SAM d10p2 neg	0	0	5.61437085	0	6.69856775	6.49182758	0.69072662	0	6.82966331	0	6.0362307	0	6.50801033	0	0	0	0	0	0	0	0	0	6.53238306	0	0	7.03965446	0	0	3.52714401	0	7.55619653	0	2.14865708	0	0	0	6.54882697	0	0	8.08559007	0	3.83250074	0
SAM	d10p2	FALSE	FALSE	7	neg	SAM d10p2 neg	0	0	4.94962801	0	4.15280724	4.68811604	1.55242426	0	0	0	0	0	7.06605983	0	0	0	0	0	0	0	0	0	3.92553709	0	0	4.26537843	0	0	0	0	5.24917765	0	0	0	0	0	6.06472521	0	0	7.35164807	0	4.02035162	3.58247417
SAM	d10p2	FALSE	FALSE	7	neg	SAM d10p2 neg	0	0	0	0	4.38276449	0	0	0	6.15698425	0	0	0	7.32549628	0	0	0	0	0	0	0	0	0	6.62949961	0	0	0	0	0	0	0	0	0	3.50596675	0	4.04991001	0	6.98825815	0	0	9.02729618	0	0	0
SAM	d10p2	FALSE	FALSE	7	neg	SAM d10p2 neg	0	0	7.38220212	0	6.35031191	7.1114524	2.29635358	0	0	0	0	0	7.54004409	0	0	4.75117218	0	0	0	0	0	0	6.6333916	0	0	6.22111523	0	0	0	0	0	0	3.8675134	0	0	0	6.88644267	4.92838522	0	7.91832928	0	7.48117514	2.55576683
SAM	d10p2	FALSE	FALSE	7	neg	SAM d10p2 neg	0	0	4.51455283	2.05192336	7.7431061	5.53591607	0	0	6.56529345	0	0	0	8.46655529	0	0	0	0	0	0	0	0	0	5.2700332	0	0	6.52328132	0	0	0	0	0	0	3.79893118	0	4.63285712	0	8.17433279	0	0	9.25461926	0	5.03479823	0
SAM	d10p2	FALSE	FALSE	7	pos	SAM d10p2 pos	0	0	6.31566353	0	3.45492842	0	0	0	6.0525603	0	0	0	6.11410631	0	6.407326	0	0	0	0	0	0	0	5.58965297	0	0	6.39530712	0	4.68037922	0	0	0	0	0	0	0	0	6.86240463	0	0	8.36320822	0	0	0
SAM	d10p2	FALSE	FALSE	7	neg	SAM d10p2 neg	0	0	6.59548099	0	6.29118065	7.80000413	0	0	4.9765168	0	5.6654021	0	4.95219249	0	0	0	0	0	0	0	0	0	7.20333292	0	0	7.05567874	0	0	0	0	9.7896446	0	3.62530489	0	0	0	7.15897226	5.84947495	0	8.66289855	0	7.40152991	0
SAM	d10p2	FALSE	FALSE	7	pos	SAM d10p2 pos	0	0	0	0	4.21507434	0	0	0	5.36646637	0	0	0	5.76878427	0	8.04354105	0	0	0	0	0	0	0	4.96145014	0	0	6.41266363	0	0	0	0	0	0	4.34015603	0	0	0	7.73417942	0	0	7.67215713	0	0	5.1274777
SAM	d10p2	FALSE	FALSE	7	neg	SAM d10p2 neg	0	0	0	0	5.71820644	0	0	0	0	0	0	0	6.65352652	0	0	0	0	0	0	0	0	4.20089545	0	0	0	5.68793929	0	0	0	0	0	0	0	0	0	0	7.88883159	0	0	6.44569263	0	4.09956661	4.19060349
SAM	d10p2	FALSE	FALSE	7	neg	SAM d10p2 neg	0	0	5.08300236	0	5.00815085	5.40091164	3.07528212	0	0	4.64046376	0	0	6.73557382	0	0	4.12733364	0	0	0	0	0	3.48869573	3.35526126	0	0	6.83702809	0	0	0	0	0	0	3.44009552	0	0	0	6.91799313	4.72564001	0	6.49545794	0	0	2.85910701
SAM	d10p2	FALSE	FALSE	7	neg	SAM d10p2 neg	0	0	5.07121801	0	5.75121097	5.997381	0	0	4.66729093	0	5.24383383	0	4.77768	0	0	0	0	0	0	0	0	3.63096988	0.87957474	0	0	6.51713686	0	0	0	0	7.08212501	0	0	0	3.88073753	0	5.89292476	0	0	7.77088729	0	5.52946358	3.03059153
SAM	d10p2	FALSE	FALSE	7	pos	SAM d10p2 pos	0	0	4.34438847	4.21453814	6.9294795	0	3.15368647	0	0	0	5.91230242	0	7.01509794	0	6.30552736	0	0	0	0	0	0	0	4.86440893	0	0	7.97783251	0	0	0	0	0	0	0	0	2.18613185	0	6.16246854	0	0	7.08463606	0	3.8715565	4.91273451
SAM	d10p2	FALSE	FALSE	7	pos	SAM d10p2 pos	0	0	6.17545595	0	4.2156033	0	0	0	6.6604375	0	0	0	7.16686773	0	7.24714778	0	0	0	0	0	0	0	5.32226778	0	0	7.53120633	0	0	0	0	0	0	3.65985479	0	0	0	6.73767197	0	0	7.9580552	0	0	5.29549143
SAM	d10p2	FALSE	FALSE	7	pos	SAM d10p2 pos	0	0	5.11083946	0	0	0	0	0	4.44665618	0	0	0	6.18118912	4.44507561	5.75238087	0	0	0	0	0	0	0	4.98239021	0	0	5.56875695	0	5.27126385	0	0	0	0	0	0	0	0	0	0	0	6.31059405	0	0	0
SAM	d10p2	FALSE	FALSE	7	neg	SAM d10p2 neg	0	0	5.34562262	0	6.5657758	6.97481674	1.38589716	0	6.22655823	0	6.19103827	0	6.65210791	0	0	0	5.07715316	0	0	0	0	0	5.67882783	0	0	0	0	0	0	0	5.3839902	0	4.45803409	0	0	0	8.71619239	0	0	8.64566592	0	0	5.01508236
SAM	d10p2	FALSE	FALSE	7	pos	SAM d10p2 pos	0	0	0	0	3.20177102	0	0	0	3.99564984	0	0	0	6.15356686	0	7.71964024	0	0	0	0	0	0	0	4.33006887	0	0	6.22873935	0	0	0	0	0	0	0	0	0	0	5.31386018	0	0	7.21894899	0	0	0
SAM	d10p2	FALSE	FALSE	7	pos	SAM d10p2 pos	0	0	5.21435422	0	4.37034696	0	0	0	0	0	5.57520615	0	7.42416077	0	7.32553706	0	0	0	0	0	0	0	5.53284661	0	0	7.61733198	0	0	0	0	0	0	4.64137183	0	4.75768407	0	7.98785259	0	0	7.25801538	0	0	3.51905499
SAM	d10p2	FALSE	FALSE	7	pos	SAM d10p2 pos	0	0	0	0	0	6.02654702	0	0	5.99823224	0	7.00356099	0	5.97990466	0	6.66377286	0	0	0	0	0	0	0	6.35363778	0	3.28692336	6.3051486	0	3.57814803	0	0	0	0	3.78376368	0	0	0	4.90556958	0	0	0	0	0	3.68093957
SAM	d10p2	FALSE	FALSE	7	neg	SAM d10p2 neg	0	0	5.48839602	5.30181915	5.30749743	7.92494227	3.55320815	0	5.86355479	0	0	0	5.66790806	0	0	0	0	0	0	0	0	0	6.7725146	0	0	5.13749802	0	0	0	0	10.79119424	0	0	0	4.41977336	0	0	0	0	9.20679169	0	5.15389776	4.27455064
SAM	d10p2	FALSE	FALSE	7	neg	SAM d10p2 neg	0	0	5.87252442	0	7.49140595	6.6097883	0	0	6.4065664	0	0	1.21774028	8.0113333	0	0	0	0	0	0	0	0	4.15064222	6.21102214	0	0	6.79296721	0	0	0	0	0	0	0	0	0	0	8.33936459	0	0	7.55986694	0	0	4.29956915
SAM	d10p2	FALSE	FALSE	7	pos	SAM d10p2 pos	0	0	0	4.02314025	0	0	0	0	6.22266335	6.19860068	0	0	7.69319918	0	8.19727578	0	0	0	0	0	0	0	4.88092925	0	0	6.86591711	0	0	0	0	0	0	0	0	0	0	8.25376377	0	0	8.77719287	0	0	0
SAM	d10p2	FALSE	FALSE	7	neg	SAM d10p2 neg	0	0	4.42794988	3.693605	6.43406379	6.03089703	0.13317401	0	5.135421	0	0	0	3.97786412	0	0	4.47393409	0	0	0	0	0	3.95931056	5.23453294	0	0	4.38311787	0	0	0	0	0	0	2.93923999	0	4.22226197	0	8.08750239	0	0	7.93358314	0	0	4.35752844
SAM	d10p2	FALSE	FALSE	7	neg	SAM d10p2 neg	0	0	0	0	6.48115172	4.94089801	0.87025756	0	0	0	0	0	6.8154639	0	0	0	3.8749185	0	0	0	0	0	6.36349696	0	0	6.84653016	0	0	0	0	0	0	0	0	0	0	6.29079873	4.25843454	0	8.34205472	0	4.55720021	3.30118403
SAM	d10p2	FALSE	FALSE	7	neg	SAM d10p2 neg	0	0	0	0	6.33013189	5.76416659	0	0	5.46219294	0	5.62293564	0	6.93238311	0	0	0	0	0	0	4.46256332	0	0	4.11462291	0	0	6.11479872	0	0	0	0	8.02492977	0	3.2457715	0	0	0	0	0	0	6.70937019	0	4.70076964	0
SAM	d10p2	FALSE	FALSE	7	pos	SAM d10p2 pos	0	0	0	0	4.78136154	1.84351821	0	0	4.20456098	5.79394299	5.63038157	0	4.0252276	0	6.50049964	0	0	0	0	0	0	4.88206291	4.17506476	0	0	6.10287093	0	0	0	0	0	0	5.08441981	0	0	0	7.99420282	0	0	5.10775983	4.70945572	0	0
SAM	d10p2	FALSE	FALSE	7	neg	SAM d10p2 neg	0	0	6.53918741	0	4.93550444	7.0163947	0	0	3.80953457	5.34493649	0	3.59301413	6.64130581	0	0	0	0	0	0	0	0	0	5.64194854	5.3331634	0	5.44976462	0	0	0	0	4.46077516	0	0	0	0	0	7.55420554	5.00043312	0	8.2575598	0	4.27515887	5.84424481
SAM	d10p2	FALSE	FALSE	7	neg	SAM d10p2 neg	0	0	0	4.11919382	5.82353066	5.43469548	3.80702186	0	0	0	7.10135447	0	6.85166735	0	0	0	0	0	0	0	0	0	6.12208757	0	0	6.64689832	0	0	0	0	9.77268655	0	0	0	0	0	5.34707412	4.13101538	0	8.13949495	0	4.62247894	5.51370581
SAM	d10p2	FALSE	FALSE	7	neg	SAM d10p2 neg	0	0	6.61053122	2.49874742	7.38197198	8.14083022	0	0	0	0	7.60178905	3.85236823	7.41031041	0	0	0	0	0	0	0	0	0	7.35901751	0	0	6.7160259	0	0	0	0	7.71890734	4.30730019	0	0	5.0134643	0	5.2108591	0	0	9.01696818	0	6.22548999	0
SAM	d10p2	FALSE	FALSE	7	pos	SAM d10p2 pos	0	0	0	0	3.35625955	0	0	0	5.62188705	0	0	0	7.07596445	0	5.53560648	0	0	0	0	0	0	5.08460784	5.03445176	0	0	4.88854234	0	0	0	0	0	0	0	0	0	0	5.72187426	0	0	6.55257277	3.71072582	0	0
SAM	d10p2	FALSE	FALSE	7	neg	SAM d10p2 neg	0	0	6.05698306	2.35797176	6.67150658	5.11906343	2.17869121	0	0	0	6.48093278	0	8.130623	0	0	0	0	0	0	0	0	3.72761254	7.09522828	0	0	6.46434766	0	0	0	0	6.0006472	0	3.72996436	0	0	0	7.35686677	0	0	8.76475568	0	4.2921271	0
SAM	d10p2	FALSE	FALSE	7	pos	SAM d10p2 pos	0	0	0	4.75075758	0	0	0	4.73552296	7.16780655	5.49523082	0	0	7.16405386	3.7520436	5.47309608	0	0	0	0	5.54535537	0	4.54054373	5.94938248	0	0	7.11330399	0	5.05162332	0	0	0	0	0	0	4.82750491	0	0	0	0	6.5591544	0	0	4.77541275
SAM	d10p2	FALSE	FALSE	7	pos	SAM d10p2 pos	0	0	0	2.20927642	0	6.5	2.71599422	0	3.89491157	0	6.16613223	0	6.34968955	0	5.81650279	0	0	0	0	0	0	0	3.45146927	0	0	5.46716914	0	0	0	0	0	0	0	0	0	0	5.09971267	0	0	6.51646347	0	0	0
SAM	W6P1	FALSE	FALSE	8	neg	SAM W6P1 neg	0	0	0	0	4.89176832	0	1.018942	0	0	0	5.98129051	0	5.64442795	0	0	0	0	0	0	0	0	0	5.06203128	0	0	0	0	0	0	0	7.64215539	0	3.1955327	0	0	0	6.04038237	0	0	6.89309478	0	0	0
SAM	W6P1	FALSE	FALSE	8	pos	SAM W6P1 pos	0	0	6.21954638	0	4.83344195	4.23212415	0.31521312	0	6.37083707	0	0	0	6.03601975	0	4.99097482	0	0	0	0	0	0	3.9323097	6.35317616	0	0	5.33498964	0	3.50116313	0	0	0	0	0	0	0	0	8.32336777	0	0	8.73425611	0	0	3.79159157
SAM	W6P1	FALSE	FALSE	8	neg	SAM W6P1 neg	0	0	4.42541804	0	0	5.67275086	0	0	0	0	0	0	7.12008323	0	0	0	0	0	0	0	0	0	3.99050356	0	0	5.98146266	0	0	0	0	5.6494347	0	0	0	0	0	0	0	0	9.02329259	0	0	0
SAM	W6P1	FALSE	FALSE	8	pos	SAM W6P1 pos	0	0	4.26681408	0	0	4.40147778	0.25296464	0	3.64619206	0	6.54752788	1.73751226	5.94021367	0	7.1846408	0	0	0	0	0	4.30074856	2.63881602	0	0	0	5.32091539	0	3.68348319	3.7242544	0	0	0	0	0	0	0	5.11150857	0	0	7.21072403	0	0	3.30275969
SAM	W6P1	FALSE	FALSE	8	neg	SAM W6P1 neg	0	0	5.53128705	0	4.39308638	4.55279116	0	0	0	0	0	0	5.37830582	0	0	0	0	0	0	0	0	2.69352683	4.41032295	0	0	4.1857363	0	0	0	0	0	0	0	0	0	0	7.72712047	0	0	6.6743029	0	0	0
SAM	W6P1	FALSE	FALSE	8	neg	SAM W6P1 neg	0	0	0	0	0	0	0.548022	0	4.19027504	0	0	0	6.27077988	0	0	0	0	0	0	0	0	0	5.20867572	0	0	3.90305284	0	0	0	0	6.85671929	0	0	0	3.34027302	0	5.00906033	0	0	6.81808007	0	0	0
SAM	W6P1	FALSE	FALSE	8	pos	SAM W6P1 pos	0	0	4.00570453	0	5.98736306	5.28883202	1.06530443	0	4.43893778	0	5.42987708	0	6.2996504	0	4.10155021	0	0	0	0	0	0	0	6.52566896	0	0	4.82685619	0	0	0	0	0	0	2.79999078	0	3.01978188	0	5.56686827	0	0	8.97253688	0	3.82929468	0
SAM	W6P1	FALSE	FALSE	8	neg	SAM W6P1 neg	0	0	6.32337569	0	4.75369918	0	0	0	0	0	6.43763494	0	4.11105993	0	0	0	0	0	0	3.45143944	0	0	5.25120034	0	0	3.8563468	0	0	0	0	4.96811845	0	0	0	0	0	5.49226538	0	0	6.59536108	0	0	0
SAM	W6P1	FALSE	FALSE	8	neg	SAM W6P1 neg	0	0	3.36286966	0	5.72369711	3.69590826	0	0	5.4387373	0	0	2.29124468	6.7178579	0	0	0	0	0	0	0	0	2.49567299	3.3792698	0	0	5.50707475	0	0	4.40555123	0	7.22831836	0	0	0	0	0	5.70485992	0	0	7.71200369	0	2.51564738	0
SAM	W6P1	FALSE	FALSE	8	pos	SAM W6P1 pos	0	0	0	0	3.19399672	0	0	0	6.09540846	0	0	0	7.37926837	0	6.39574061	0	0	0	0	0	0	0	6.47367063	0	0	5.73964254	0	0	0	0	0	0	1.91831876	0	3.50507304	0	0	0	0	5.21595557	0	0	2.78611939
SAM	W6P1	FALSE	FALSE	8	neg	SAM W6P1 neg	0	0	4.39837133	0	6.42347672	0	2.27939451	0	5.50083798	0	0	0	8.21896554	0	0	0	0	0	0	0	0	0	4.4868862	0	0	6.65871826	0	0	0	0	6.06634385	0	0	0	0	0	5.07598244	0	0	7.69898984	0	0	0
SAM	W6P1	FALSE	FALSE	8	neg	SAM W6P1 neg	0	0	5.51445199	3.56733969	3.8162988	6.19418718	0	0	0	0	0	0	6.5591131	0	0	0	0	0	0	0	0	0	4.40758211	0	0	4.91747831	0	0	0	0	8.87792146	0	0	0	0	0	5.44259435	0	0	6.18368688	0	4.19013496	0
SAM	W6P1	FALSE	FALSE	8	neg	SAM W6P1 neg	0	0	4.32565806	0	6.7635198	6.70001906	0	0	5.07415182	0	0	0	8.00036205	0	0	0	0	0	0	0	0	0	6.5383626	0	0	6.07838736	0	0	0	0	10.49543606	0	0	0	0	0	0	0	0	8.01433499	0	5.95845917	0
SAM	W6P1	FALSE	FALSE	8	neg	SAM W6P1 neg	0	0	5.41914203	0	4.67213789	4.94010561	1.65193169	0	0	0	0	0	5.82023514	0	0	0	0	0	0	5.4514281	0	0	4.7225964	0	0	0	0	0	0	0	7.25054992	0	2.84035157	0	0	0	4.02315578	0	0	0	0	0	0
SAM	W6P1	FALSE	FALSE	8	neg	SAM W6P1 neg	0	0	5.00569478	0	2.85328499	6.424546	0	0	7.0399418	0	0	0	6.7968306	0	0	0	0	0	0	0	0	3.04821613	6.51013969	0	0	6.20547368	0	0	0	0	1.17130818	0	0.14410887	0	0	0	7.50080207	0	0	6.91308452	0	4.48991029	0
SAM	W6P1	FALSE	FALSE	8	neg	SAM W6P1 neg	0	0	0	0	6.5244586	5.69505213	0	0	0	0	6.23648285	0	7.11172485	0	0	0	0	0	0	0	0	0	4.70547097	0	0	4.85821383	0	0	0	0	0	0	0	0	3.46630514	0	8.78459426	0	0	7.27992491	0	0	4.4347463
SAM	W6P1	FALSE	FALSE	8	neg	SAM W6P1 neg	0	0	5.14870844	0	6.42255865	4.85901769	0	0	5.28122324	0	0	0	7.76753931	0	0	0	0	0	0	0	0	0	7.53880681	0	0	4.02512711	0	0	0	0	9.86505761	0	0	0	0	0	2.57945587	0	0	7.65384261	0	4.97561292	3.08619535
SAM	W6P1	FALSE	FALSE	8	neg	SAM W6P1 neg	0	0	6.66292772	0	0	5.39732289	0	0	5.6774272	0	0	3.1672006	5.96922351	0	0	0	0	0	0	0	0	2.2779541	0	0	0	5.13157474	0	0	0	0	0	0	0	0	0	0	8.30877406	0	0	8.47793669	0	0	0
SAM	W6P1	FALSE	FALSE	8	neg	SAM W6P1 neg	0	0	4.93151326	0	4.43517402	0	0	0	4.36563182	0	6.39928681	0	7.39688469	0	0	0	0	0	0	0	0	0	4.84471917	0	0	5.19436455	0	0	0	0	7.3484341	0	0	0	0	0	6.42293653	0	0	8.36795084	0	0	0
SAM	W6P1	FALSE	FALSE	8	neg	SAM W6P1 neg	0	0	3.93013153	0	4.66882834	3.82333816	0	0	0	0	5.79225449	0	7.05756184	0	0	0	0	0	0	0	0	0	5.21764889	0	0	3.99350768	0	0	0	0	7.46124964	0	0	0	0	0	6.92951463	3.84523273	0	6.11901563	0	0	3.93051668
SAM	W6P1	FALSE	FALSE	8	neg	SAM W6P1 neg	0	0	4.84391117	0	4.85947858	0	1.41363241	0	3.69894049	0	0	0	7.95478629	0	0	0	0	0	0	0	0	0	5.1840945	0	0	0	0	0	0	0	0	0	0	0	0	0	8.57244534	0	0	9.00097739	0	0	5.65273067
SAM	W6P1	FALSE	FALSE	8	neg	SAM W6P1 neg	0	0	6.42486043	0	6.29581658	5.24314607	2.89041957	0	4.42048718	0	5.11429479	0	4.56405843	0	0	0	0	0	0	0	0	0	5.61481861	0	0	5.45907276	0	0	0	0	2.83891548	0	0	0	0	0	8.09326269	0	0	8.15909956	0	0	0
SAM	W6P1	FALSE	FALSE	8	neg	SAM W6P1 neg	0	0	3.3700926	0	4.02842035	3.90012634	0	0	5.20979978	0	0	0	7.23079379	0	0	0	0	0	0	0	0	3.51555983	4.62011694	0	0	3.48481184	0	0	0	0	8.25090243	0	2.61077159	0	0	0	7.34305889	0	0	8.45069533	0	0	0
SAM	W6P1	FALSE	FALSE	8	neg	SAM W6P1 neg	0	0	3.4968571	0	3.56581011	0	0.23622772	0	6.31233101	0	0	0	7.21351092	0	0	0	0	0	0	0	0	0	4.76288953	0	0	6.82562695	0	0	0	0	9.13405745	0	0	0	0	0	2.21823538	0	0	6.45377438	0	0	0
SAM	W6P1	FALSE	FALSE	8	neg	SAM W6P1 neg	0	0	6.72746058	0	6.17035151	5.8411943	0	0	4.42675016	0	0	0	7.44370581	0	0	0	0	0	0	0	0	0	5.46741998	0	0	6.09175171	0	0	0	0	5.9404192	0	0	0	2.68286994	0	4.07127358	0	0	8.54482264	0	6.13271213	0
SAM	W6P1	FALSE	FALSE	8	pos	SAM W6P1 pos	0	0	3.98607824	0	4.43539171	0	0	0	6.17447644	0	0	0	4.9406846	0	5.17375451	0	0	0	0	0	0	0	4.46277574	0	0	6.04285752	0	3.18965308	0	0	0	0	0	0	0	0	0	0	0	6.88675839	0	0	0
SAM	W6P1	FALSE	FALSE	8	neg	SAM W6P1 neg	0	0	6.77564976	0	6.26877296	7.61669886	1.62183007	0	7.63132807	0	0	0	7.39450778	5.2947671	0	0	0	0	6.24713278	0	0	4.45807939	5.17305679	0	0	7.83893904	0	0	0	0	0	0	0	0	0	0	8.49921037	0	0	9.17457857	0	0	0
SAM	W6P1	FALSE	FALSE	8	pos	SAM W6P1 pos	0	0	0	0	0	0	0	0	0	0	5.93796775	0	7.50292248	0	5.29322997	0	0	0	0	0	0	0	0	0	0	7.3985165	0	2.69481435	0	0	0	0	0	0	4.08781621	0	6.21689435	0	0	5.83302484	0	0	4.85151801
SAM	W6P1	FALSE	FALSE	8	neg	SAM W6P1 neg	0	0	5.81266179	0	3.8187933	0	1.48477401	0	0	0	5.09571646	0	6.65250399	0	0	0	0	0	0	0	0	0	5.49897703	0	0	4.84712024	0	0	3.47450457	0	6.69926855	0	0	0	0	0	5.2336719	0	0	5.42046573	0	0	0
SAM	W6P1	FALSE	FALSE	8	neg	SAM W6P1 neg	0	0	4.72686591	0	3.20286265	4.44163352	0	0	5.00223679	0	0	0	5.75012325	0	0	3.29757161	0	0	0	0	0	0	5.96351851	0	0	0	0	0	0	0	4.31299087	0	0	0	0	0	6.67741265	4.45870035	0	7.7624155	0	0	0
SAM	W6P1	FALSE	FALSE	8	neg	SAM W6P1 neg	0	0	6.32460709	0	5.93724921	6.41157056	1.59972606	0	4.81571514	0	5.59930081	0	7.38186078	0	0	0	0	0	0	0	0	0	0	0	0	7.05102413	0	0	0	0	0	0	3.38931978	0	0	0	8.14068739	0	0	9.3436666	0	6.90107288	0
SAM	W6P1	FALSE	FALSE	8	neg	SAM W6P1 neg	0	0	4.51149932	0	5.8714956	4.75953696	2.13875488	0	4.50804748	0	0	0	6.58929456	0	0	0	0	0	0	0	0	0	4.12251553	0	0	5.05736887	0	4.00190372	0	0	0	0	3.05984301	0	5.48495797	0	8.36872581	0	0	7.960149	0	0	4.88740016
SAM	W6P1	FALSE	FALSE	8	neg	SAM W6P1 neg	0	0	0	0	4.3190759	0	0	0	4.50233831	0	5.02294722	0	6.54966117	0	0	0	0	0	0	0	0	3.76446426	6.23281615	0	0	7.10645016	0	5.33616835	0	0	0	0	0	0	0	0	4.43352264	0	0	7.48847055	0	0	0
SAM	W6P1	FALSE	FALSE	8	neg	SAM W6P1 neg	0	0	6.19566154	0	4.26098299	0	0	0	0	0	0	0	6.1252373	0	0	0	0	0	0	0	0	0	6.19766584	0	0	0	0	0	0	0	0	0	0	0	3.6309319	0	7.92600066	4.16548903	0	7.47945027	0	2.80309383	0
SAM	W6P1	FALSE	FALSE	8	neg	SAM W6P1 neg	0	0	3.67548294	0	5.66422054	3.60303116	0	0	4.2367459	0	0	0	6.12272057	0	0	0	0	0	0	0	0	0	0	0	0	3.55136865	0	0	0	0	0	0	0	0	0	0	7.1329104	0	0	8.4823774	0	0	0
SAM	W6P1	FALSE	FALSE	8	neg	SAM W6P1 neg	0	0	0	4.08655701	5.42835672	6.30821679	0	0	4.29873082	0	0	2.65835269	5.29066254	0	0	0	0	0	0	2.92443892	0	0	4.30342234	0	3.64917004	6.36806027	0	0	0	0	6.64655592	0	0	0	0	0	4.55225953	0	0	7.21296352	0	0	0
SAM	W6P1	FALSE	FALSE	8	neg	SAM W6P1 neg	0	0	5.41835695	0	6.23814026	6.08978984	1.9870928	0	0	0	0	0	5.16867096	0	0	0	0	0	0	0	0	0	6.55160742	0	0	4.60680471	0	0	0	0	0	0	3.71974764	0	0	0	7.17907714	0	0	7.78159241	0	0	0
SAM	W6P1	FALSE	FALSE	8	neg	SAM W6P1 neg	0	0	6.87142912	0	5.63981094	0	0	0	0	0	5.44969606	0	7.5965129	0	0	0	0	0	0	0	0	0	6.40527869	0	0	4.02406177	0	0	0	0	6.14367202	0	0	0	0	0	5.95421417	0	0	7.7007249	0	0	3.45813987
SAM	W6P1	FALSE	FALSE	8	neg	SAM W6P1 neg	0	0	4.26050297	0	5.59474626	0	0	0	0	0	0	0	6.97762359	0	0	0	0	0	0	0	0	0	4.78821092	0	0	3.73539227	0	0	0	0	9.14668138	0	0	0	0	0	0	0	0	7.82157721	0	4.39931138	4.07822285
SAM	W6P1	FALSE	FALSE	8	neg	SAM W6P1 neg	0	0	5.8762268	0	4.71652658	5.89037101	0	0	0	0	0	2.54881849	2.87761531	0	0	0	0	0	0	0	0	0	5.27845588	0	0	4.12525754	0	0	0	0	8.81108684	0	0	0	3.7197329	0	0	0	0	8.76089815	0	2.87495456	0
SAM	W6P1	FALSE	FALSE	8	pos	SAM W6P1 pos	0	0	5.41021999	0	0	0	0	0	6.53167348	0	5.18650833	0	5.82525921	0	6.47574369	0	0	0	0	0	0	0	3.47342056	0	0	4.1259164	0	0	0	0	0	0	0	0	4.32866784	0	7.88259445	0	0	5.08713547	0	0	0
SAM	W6P1	FALSE	FALSE	8	pos	SAM W6P1 pos	0	0	4.56417809	3.86441895	6.00518553	0	0	0	0	0	0	0	7.42411534	0	3.54212718	0	0	0	0	0	0	0	7.24257671	0	4.79172697	6.36500284	0	0	0	0	0	0	4.01599697	0	0	0	4.36595213	3.52393583	0	6.95877571	0	0	0
SAM	W6P1	FALSE	FALSE	8	pos	SAM W6P1 pos	0	0	5.39074508	0	7.08479157	5.83865037	0	0	4.47361297	0	6.95998127	0	5.69572112	0	4.17176353	0	0	0	0	0	0	0	7.09483561	0	0	0	0	0	4.18085393	0	0	0	0	0	3.66903249	0	7.2664368	0	0	6.50913449	0	0	3.44695135
SAM	W6P1	FALSE	FALSE	8	neg	SAM W6P1 neg	0	0	6.74363144	4.49179416	5.63832421	6.46337592	3.12668061	0	7.72761299	0	0	0	7.45043186	0	0	0	0	0	0	0	0	0	6.6378736	4.69143436	0	6.28306801	0	0	0	0	8.57305701	0	4.00500417	0	5.72898689	0	1.32942004	0	0	7.7955319	0	5.72181819	0
SAM	W6P1	FALSE	FALSE	8	neg	SAM W6P1 neg	0	0	0	0	5.16586059	6.41196518	0	0	7.37222926	0	7.14495616	0	4.36483471	0	0	0	0	0	0	0	0	0	4.02145245	0	0	5.43436582	0	0	0	0	0	0	0	0	0	0	4.96959527	0	0	7.50355889	0	0	5.14075614
SAM	W6P1	FALSE	FALSE	8	neg	SAM W6P1 neg	0	0	6.38175657	0	6.14097623	0	1.07051774	0	4.85461304	0	0	2.6865881	7.73899109	2.96795859	0	0	0	0	0	0	0	0	7.73350383	5.45783323	5.64185697	7.52368118	0	0	0	0	0	0	5.27224343	0	6.33963853	0	8.64967634	0	0	9.0702809	0	0	3.3064713
SAM	W6P1	FALSE	FALSE	8	neg	SAM W6P1 neg	0	0	5.96242843	0	6.36771412	4.30538043	0	0	6.08093089	0	0	0	4.50588125	0	0	0	0	0	0	0	0	0	0	4.74793834	0	0	0	0	0	0	0	0	0	0	0	0	6.8856824	0	0	6.72533543	0	0	0
SAM	W6P1	FALSE	FALSE	8	neg	SAM W6P1 neg	0	0	4.6111572	0	4.95868353	5.45630234	0.9733747	0	5.51057274	0	5.42604218	2.96484813	7.31159785	0	0	0	0	0	0	0	0	3.04330216	6.29833994	0	0	0	0	0	4.83729882	0	0	0	4.49181174	0	5.16615032	0	6.46811558	0	0	6.96838219	0	4.15901026	0
SAM	W6P1	FALSE	FALSE	8	neg	SAM W6P1 neg	0	0	4.91818921	0	5.10398571	5.30276472	0	0	3.99319684	0	0	1.77461864	5.9190137	0	0	0	0	0	0	0	0	3.28009688	5.3776963	0	0	4.43700332	0	0	4.20530713	0	8.98092826	0	0	0	0	0	6.4115179	0	0	6.25718501	0	3.9016881	3.86470709
SAM	W6P1	FALSE	FALSE	8	neg	SAM W6P1 neg	0	0	6.1624819	0	6.01782068	6.17210238	0	0	0	0	6.93342259	0	6.75351955	0	0	0	0	0	0	0	0	0	5.5660848	0	0	4.26946713	0	0	0	0	6.58411941	0	3.34870476	0	0	0	6.57949973	0	0	6.06608498	0	5.07516159	4.59491778
SAM	W6P1	FALSE	FALSE	8	neg	SAM W6P1 neg	0	0	0	4.87958174	5.62448333	6.36843913	0	0	5.72712707	0	5.85363987	0	7.64207379	0	0	0	0	0	0	0	0	0	5.74542823	0	0	4.30958516	0	0	0	0	0	0	0	0	0	0	7.96223555	0	0	6.23591238	0	0	0
SAM	W6P1	FALSE	FALSE	8	neg	SAM W6P1 neg	0	0	3.99992007	2.95523626	4.98794299	6.39642308	0	0	5.50166516	0	0	0	6.33499474	0	0	0	0	0	0	0	0	0	6.17569184	0	0	5.16524401	0	0	0	0	9.65384607	0	2.06366488	0	3.64369689	0	6.95574668	0	0	8.4161642	0	5.07515519	2.17632332
SAM	W6P1	FALSE	FALSE	8	neg	SAM W6P1 neg	0	0	5.31418622	0	6.34994209	0	0.06947872	0	6.34855077	5.20606187	5.19196326	0	6.34410462	0	0	0	0	0	0	0	0	0	5.88872255	0	0	0	0	0	0	0	0	0	0	0	3.60197132	0	7.0792636	0	0	7.61238798	0	3.08901741	4.144708
SAM	W6P1	FALSE	FALSE	8	neg	SAM W6P1 neg	0	0	5.0275134	0	1.38229639	6.48493334	0.43232897	0	5.08684159	0	0	0	5.84578594	0	0	0	0	0	0	0	0	0	6.32278455	0	2.9667803	5.32902874	0	0	0	0	3.28625727	0	0	0	0	0	6.38144206	0	0	7.67108816	0	0	3.80823621
SAM	W6P1	FALSE	FALSE	8	neg	SAM W6P1 neg	0	0	4.8142787	0	6.04338486	4.14121129	1.71090649	0	0	0	0	0	3.39730418	0	0	0	0	0	0	0	5.25391517	3.60288741	5.45719753	0	0	4.48492551	0	0	0	0	0	0	3.00636552	0	3.80046707	0	0	0	0	7.77341976	0	3.58451554	4.78551271
SAM	W6P1	FALSE	FALSE	8	pos	SAM W6P1 pos	0	0	5.17911499	0	3.56901827	5.20885543	0	0	5.72709586	0	0	2.32897319	7.80065296	0	6.63204216	0	0	0	0	0	0	2.07579568	6.40690756	0	3.02300748	5.51930849	0	0	0	0	0	0	0	0	0	0	8.75291967	0	0	7.672867	0	0	0
SAM	W6P1	FALSE	FALSE	8	neg	SAM W6P1 neg	0	0	5.3548908	0	4.8620792	0	0.91978454	0	5.26971796	0	0	0	6.42288185	0	0	0	0	0	0	0	0	0	5.54380411	0	0	4.97033926	0	0	0	0	6.88274445	0	0	0	0	0	6.39096004	0	0	7.15796356	0	0	0
SAM	W6P1	FALSE	FALSE	8	neg	SAM W6P1 neg	0	0	5.18980194	3.73358119	5.35422834	5.63377889	0.37693665	0	5.51543546	0	5.51835627	0	6.0973871	0	0	0	0	0	0	0	0	0	6.12338578	0	0	5.04871718	0	0	0	0	0	0	1.60163883	0	3.27718105	0	6.92653998	0	0	6.98846029	0	6.15044872	4.04193217
SAM	W6P1	FALSE	FALSE	8	neg	SAM W6P1 neg	0	0	4.18573631	0	0	0	1.32592954	0	3.41762714	0	0	0	3.64269919	0	0	0	0	0	0	0	0	0	5.43931845	0	0	3.66892785	0	0	0	0	8.09234825	0	3.05291084	0	3.59009654	0	4.59556269	0	0	6.32837477	0	0	0
SAM	W6P1	FALSE	FALSE	8	neg	SAM W6P1 neg	0	0	6.67701926	0	4.24649291	4.86062493	0	0	4.36814936	0	0	0	6.24375832	0	0	0	0	0	0	0	0	0	6.91081376	0	0	6.22645392	0	0	3.48301272	0	8.31241367	0	0	0	4.28483363	0	6.71570431	0	0	8.00152373	0	5.11496811	0
SAM	W6P1	FALSE	FALSE	8	neg	SAM W6P1 neg	0	0	3.88656881	0	2.7820167	5.20472064	0	0	0	0	0	0	5.63416467	0	0	0	0	0	0	0	0	0	0	0	0	4.98600642	0	0	0	0	8.25359637	0	0	0	0	0	6.57094693	4.77671894	0	6.56755821	0	5.44303954	0
SAM	W6P1	FALSE	FALSE	8	neg	SAM W6P1 neg	0	0	0	0	5.5842831	2.61750293	0	0	0	0	0	0	3.67722984	0	0	0	0	0	0	0	0	0	0	0	0	5.293315	0	0	0	0	0.04951544	0	0	0	0	0	6.21254946	0	0	6.4131112	0	0	0
SAM	W6P1	FALSE	FALSE	8	neg	SAM W6P1 neg	0	0	0	0	4.81651805	0	0	0	0	0	0	0	5.77049981	0	0	0	0	0	0	0	0	0	4.33803303	0	0	0	0	0	4.77830688	0	7.984068	0	0	0	0	0	0.40660489	0	0	0.50836674	0	0	0
SAM	W6P1	FALSE	FALSE	8	neg	SAM W6P1 neg	0	0	5.52220518	0	4.74801847	5.31615778	2.32993099	0	0	0	5.08037399	0	7.54529403	0	0	0	0	0	0	0	0	0	6.19952349	0	0	4.49634219	0	0	0	0	5.32592909	0	3.40909757	0	0	0	8.09714723	0	0	7.71314291	0	0	0
SAM	W6P1	FALSE	FALSE	8	neg	SAM W6P1 neg	0	0	3.66112739	0	5.26698501	4.88137253	0	0	5.71577692	0	0	0	5.67612398	0	0	0	0	0	0	0	0	0	2.85996544	0	0	4.66154857	0	0	0	0	0	0	2.54728646	0	0	0	6.4726846	0	0	7.17640051	0	0	0
SAM	W6P1	FALSE	FALSE	8	neg	SAM W6P1 neg	0	0	4.93388542	0	6.17028547	6.73801116	0	0	4.64394074	0	0	0	7.32054836	0	0	0	0	0	0	0	0	0	5.64291412	0	0	5.75996026	0	0	0	0	9.1589216	0	2.72824793	0	0	0	6.37426597	0	0	7.69962819	0	5.50263102	4.52782028
SAM	W6P1	FALSE	FALSE	8	neg	SAM W6P1 neg	0	0	3.84136982	0	3.01420523	0	0	0	4.58799965	0	0	0	5.41683897	0	0	0	0	0	0	0	0	0	3.65601982	0	0	4.87930538	0	0	0	0	8.39631549	0	3.29529817	0	0	0	6.14591592	0	0	5.97954902	0	0	0
SAM	W6P1	FALSE	FALSE	8	neg	SAM W6P1 neg	0	0	5.7338314	0	5.10498811	5.5101803	0	0	2.33106529	0	0	0	7.25044292	0	0	0	0	0	0	0	0	0	4.04125107	0	0	3.08673523	0	0	0	0	8.47570747	0	0	0	0	0	6.99363163	0	0	7.01610519	0	0	0
SAM	W6P1	FALSE	FALSE	8	pos	SAM W6P1 pos	0	0	3.80679554	0	0	0	0.50674369	0	5.66651584	4.75784148	0	0	4.74104727	0	6.64359322	0	0	0	0	0	0	0	0	0	0	4.93942095	0	3.16678349	0	0	0	0	0	0	0	0	0	0	0	6.67773246	0	0	0
SAM	W6P1	FALSE	FALSE	8	neg	SAM W6P1 neg	0	0	4.42352194	0	5.26752067	5.04965965	0.93596551	0	4.84280324	0	0	0	5.53081623	0	0	0	0	0	0	0	4.03299069	0	6.84182097	0	0	5.13206651	0	0	0	0	8.43248271	0	1.71364978	0	0	0	5.50444621	0	0	6.74950331	0	0	0
SAM	W6P1	FALSE	FALSE	8	neg	SAM W6P1 neg	0	0	4.64930368	0	4.78366369	0	0	0	4.81854081	0	7.99670616	0	5.78617093	0	0	0	0	0	0	0	0	0	0	0	0	6.34887706	0	0	0	0	0	0	2.99556012	0	0	0	8.10139513	0	0	7.75554369	0	0	0
SAM	W6P1	FALSE	FALSE	8	pos	SAM W6P1 pos	0	0	2.32131709	0	4.32828346	5.02827697	1.09854073	0	4.80528136	0	0	0	6.46168777	0	4.73799943	0	0	0	0	0	0	0	5.32828059	0	0	3.46013355	0	0	3.60000545	0	0	0	0	0	0	0	3.33129787	0	0	6.01010727	0	0	2.17323932
SAM	W6P1	FALSE	FALSE	8	neg	SAM W6P1 neg	0	0	6.45112321	4.20140782	6.92442192	6.5402955	0.76754336	0	3.77563101	0	0	0	6.89717831	0	0	0	0	0	0	0	0	0	6.75233544	0	0	5.36708748	0	0	0	0	0	0	3.1566925	0	4.21522363	0	8.26915814	4.96700526	0	8.02699314	0	4.78594696	0
SAM	W6P1	FALSE	FALSE	8	neg	SAM W6P1 neg	0	0	0	0	3.99440267	0	0	0	5.2461323	0	0	0	7.0967958	0	0	0	0	0	0	0	0	0	4.97660352	0	0	4.74623417	0	0	3.90362275	0	9.3786505	0	0	0	3.78446234	0	5.12050846	0	0	7.20191453	0	0	0
SAM	W6P1	FALSE	FALSE	8	pos	SAM W6P1 pos	0	0	6.93902838	0	6.59020832	3.5970243	0.40020334	0	5.45226058	0	7.41033691	0	7.20984169	0	3.22827131	0	0	0	0	0	0	0	6.40882796	0	0	5.38324477	0	3.93814979	0	0	0	0	0	0	0	0	6.42692345	0	0	8.6287211	0	0	4.00516851
SAM	W6P1	FALSE	FALSE	8	pos	SAM W6P1 pos	0	0	4.74506209	0	6.02911255	4.10363942	2.6518044	0	6.05905766	0	0	0	7.35168453	0	5.84661977	0	0	0	0	0	0	0	5.43830415	0	0	7.00273907	0	2.65923566	5.00142098	0	0	0	4.48280303	0	5.29053091	0	8.5315579	0	0	5.30441205	0	0	3.58053262
SAM	W6P1	FALSE	FALSE	8	neg	SAM W6P1 neg	0	0	4.80390048	0	0	3.42664721	0	0	0	0	5.78639746	0	4.51979241	0	0	0	0	0	0	0	0	0	1.59761054	0	0	4.81920912	0	0	3.32966218	0	3.91087124	0	0	0	3.24788861	0	7.28716508	0	0	7.01369649	0	0	0.1007223
SAM	W6P1	FALSE	FALSE	8	neg	SAM W6P1 neg	0	0	4.10188788	0	5.47924625	0	0	0	5.4212736	0	0	3.51363193	6.33459341	0	0	0	0	0	0	0	0	3.59968276	6.22211775	0	0	0	0	0	0	0	0	0	2.04766061	0	4.24277108	0	7.38403379	0	0	0	0	0	3.34314399
SAM	W6P1	FALSE	FALSE	8	neg	SAM W6P1 neg	0	0	0	0	5.95723929	0	0	0	5.33410337	0	6.38983516	0	5.02379099	0	0	0	3.97507197	4.91884934	0	0	0	0	4.16423981	0	0	5.15476657	0	0	0	0	0	0	3.20536326	0	0	0	6.4038392	0	0	7.59864537	0	0	3.61039792
SAM	W6P1	FALSE	FALSE	8	neg	SAM W6P1 neg	0	0	0	4.48421203	4.67022559	5.99861378	0	0	5.01418469	0	0	0	5.91740671	0	0	0	0	0	0	0	0	0	6.31957948	0	0	3.64511122	0	0	0	0	8.74782727	0	2.95366361	0	0	0	4.63357201	4.15280929	0	7.9168235	0	4.31578567	4.01955959
SAM	W6P1	FALSE	FALSE	8	neg	SAM W6P1 neg	0	0	6.74929158	0	6.74036541	6.39782474	0.60097927	0	6.49764582	0	7.03400142	0	7.87747825	0	0	0	0	0	0	0	0	0	4.98632254	0	0	7.29477305	0	0	0	0	0	0	3.49905468	0	4.50749697	0	8.23613233	0	0	7.93077177	0	0	2.94932962
SAM	W6P1	FALSE	FALSE	8	neg	SAM W6P1 neg	0	0	3.09680232	0	4.60917387	4.06189287	0	0	3.5352951	0	0	1.22488644	1.99519926	0	0	0	0	0	0	0	0	0	0	0	0	3.60939161	0	0	0	0	5.20717798	0	0	0	0	0	0	0	0	6.0761412	0	0	0
SAM	W6P1	FALSE	FALSE	8	neg	SAM W6P1 neg	0	0	6.79495683	3.88064569	6.71813753	6.93935396	1.97099449	0	6.87229286	0	4.88634928	0	7.61143019	0	0	0	0	0	0	0	0	0	7.07526599	0	0	3.41869464	0	0	0	0	8.64248969	0	0	0	0	0	6.17862774	5.40313746	0	8.01125386	0	4.77545	4.11006536
SAM	W6P1	FALSE	FALSE	8	pos	SAM W6P1 pos	0	0	4.12574515	1.3172508	6.93974277	7.33772763	0	0	4.47838316	0	0	0	7.55473099	0	5.88676719	0	0	0	0	0	0	3.9789474	0	0	0	0	0	0	0	0	0	0	0	0	2.84022897	0	8.00468339	4.44999135	0	7.02499849	0	0	0
SAM	W6P1	FALSE	FALSE	8	neg	SAM W6P1 neg	0	0	3.44730774	0	5.89979167	6.23163192	0.27112809	0	3.7999559	4.97287031	0	3.12097036	5.51151994	0	0	0	0	0	0	0	0	4.27320385	5.29612687	0	4.05835661	6.08553909	0	0	0	0	0	0	0	0	0	0	6.34766153	0	0	4.65430102	0	0	0
SAM	W6P1	FALSE	FALSE	8	pos	SAM W6P1 pos	0	0	0	0	0	0	0	0	5.33728988	0	5.42389539	0	7.34915848	0	7.23006035	0	0	0	0	0	0	0	0	0	0	4.48201225	0	3.67562167	0	0	0	0	0	0	5.02896849	0	4.60361508	0	0	5.04944198	0	0	0
SAM	W6P1	FALSE	FALSE	8	pos	SAM W6P1 pos	0	0	0	0	4.20169011	5.42309756	1.56482683	0	6.12532327	4.23333804	0	0	4.69669443	0	6.79190831	0	0	0	0	0	0	0	4.25835206	0	0	6.2206163	0	3.79752571	0	0	4.03455149	0	3.78610062	0	4.96483086	0	7.20440289	0	0	6.62570667	0	0	4.15341087
SAM	W6P1	FALSE	FALSE	8	neg	SAM W6P1 neg	0	0	5.75178388	0	4.39585534	6.11599319	2.87919163	0	3.76480364	0	4.92036397	0	5.08475703	0	0	0	0	0	0	0	0	0	4.98445777	0	0	4.58630288	0	0	0	0	5.15330076	0	0	0	0	0	7.42607557	4.38442523	0	7.51426739	0	4.20429797	5.4431995
SAM	W6P1	FALSE	FALSE	8	pos	SAM W6P1 pos	0	0	0	0	3.66294421	0	0	0	4.41351537	4.99964578	0	0	6.52913205	0	6.90906302	0	0	0	0	0	0	0	4.89895502	0	0	7.00467773	0	2.05005074	0	0	0	0	0	0	0	0	5.12412241	0	0	0	0	0	5.28740382
SAM	W6P1	FALSE	FALSE	8	pos	SAM W6P1 pos	0	0	5.00285257	0	5.61796029	6.06225721	3.49119705	0	7.58562662	0	0	0	7.34955715	0	6.0598787	0	0	0	0	0	5.22763255	0	4.97647269	5.04318325	0	7.10331258	0	4.13497229	0	0	0	0	0	0	4.7510499	0	7.64797683	0	0	6.13053257	0	0	5.06742683
SAM	W6P1	FALSE	FALSE	8	neg	SAM W6P1 neg	0	0	5.27155431	0	4.81311991	7.7531446	1.02707601	0	0	0	5.91495065	0	6.35528029	0	0	0	0	0	0	0	0	3.3474739	6.3918491	0	0	5.24028719	0	0	0	0	7.2700279	0	0	0	3.64033393	0	0	0	0	7.5170945	0	3.67107217	0
SAM	W6P1	FALSE	FALSE	8	pos	SAM W6P1 pos	0	0	0	0	6.42406812	0	2.03535901	0	5.58699379	4.83578644	0	0	7.10964516	0	7.22982577	0	0	0	0	4.99781252	0	0	0	0	0	5.5661336	0	0	0	0	0	0	3.92133341	0	0	0	5.44629462	0	0	6.58980324	0	0	0
SAM	W6P1	FALSE	FALSE	8	neg	SAM W6P1 neg	0	0	7.22129518	0	2.8839869	0	0	0	5.01305842	0	0	0	6.91241317	0	0	0	0	0	0	0	0	0	0	0	0	5.08566254	0	0	0	0	0	0	0	0	4.66651492	0	7.44146102	0	0	7.06108382	0	0	0
SAM	W6P1	FALSE	FALSE	8	neg	SAM W6P1 neg	0	0	4.8261136	0	4.4265223	3.97842246	0	0	3.99671767	0	0	0	5.39694193	0	0	0	0	0	0	0	3.25554496	0	2.21893699	0	0	4.02742736	0	2.79442238	0	0	0	0	0	0	0	0	5.4020879	0	0	6.70996999	4.33174762	0	0
SAM	W6P1	FALSE	FALSE	8	neg	SAM W6P1 neg	0	0	0	0	6.86357475	5.76324732	2.66521316	0	4.88890947	0	0	0	7.63635036	0	0	0	0	0	0	0	0	0	0	0	0	5.49685643	0	0	0	0	9.03910466	0	0	0	0	0	6.46730095	4.34639602	0	7.99585661	0	4.6552599	5.03819943
SAM	W6P1	FALSE	FALSE	8	neg	SAM W6P1 neg	0	0	4.59074196	0	6.86096904	6.83395401	0	0	6.74712586	0	5.64314706	0	5.41674154	0	0	0	0	0	0	0	0	0	7.51589039	0	0	6.50988826	0	0	0	0	0	0	0	0	0	0	8.13422315	0	0	1.52252343	0	6.57795432	0
SAM	W6P1	FALSE	FALSE	8	neg	SAM W6P1 neg	0	0	4.55680975	4.5509637	6.21366232	4.89326034	0	0	5.84431393	0	0	0	6.77509844	0	0	0	0	0	0	0	0	0	5.68838434	0	0	5.94533106	0	0	0	0	0	0	3.50923785	0	4.29414444	0	7.54310271	4.32373328	0	7.40747847	0	5.15680805	4.6982848
SAM	W6P1	FALSE	FALSE	8	pos	SAM W6P1 pos	0	0	4.30549442	0	6.05439683	0	1.04891146	0	5.66229351	0	5.48363913	0	5.42294541	0	4.92579457	0	0	0	0	0	0	4.28755578	0	0	0	0	0	0	0	0	0	0	2.27436461	0	5.32587738	0	6.37201171	4.67549662	0	7.23390523	0	0	3.95559082
SAM	W6P1	FALSE	FALSE	8	neg	SAM W6P1 neg	0	0	4.75566904	0	6.55003983	4.98068568	0	0	4.39191911	0	4.9835867	0	6.10976796	0	0	0	0	0	0	0	0	0	4.6534932	0	0	4.28604783	0	0	0	0	0	0	0	0	0	0	0	0	0	8.07095572	0	0	5.29376804
SAM	W6P1	FALSE	FALSE	8	neg	SAM W6P1 neg	0	0	0	0	5.8182365	4.72153081	0	0	5.39133056	0	0	0	4.19636665	0	0	0	0	0	0	0	0	0	5.1384578	0	0	5.37126631	0	0	0	0	5.2767495	0	0	0	0	0	5.56575974	0	0	6.57455335	0	3.13887063	3.91129867
SAM	W6P1	FALSE	FALSE	8	neg	SAM W6P1 neg	0	0	0	0	5.87101447	0	1.03435572	0	0	0	7.82643054	0	6.65545614	0	0	0	0	0	0	0	0	0	5.62426986	0	0	4.93398887	0	0	0	0	1.6735501	0	0	0	4.29450402	0	7.4814065	0	0	7.32936422	0	1.86892581	4.32543928
SAM	W6P1	FALSE	FALSE	8	neg	SAM W6P1 neg	0	0	0	0	6.5449688	3.76927666	0	0	5.42058795	0	5.4428305	0	6.21361347	0	0	0	0	0	0	0	0	0	5.27084665	0	0	5.8724198	0	0	0	0	0.54017342	0	0	0	3.28488087	0	6.39723132	0	0	7.11369247	0	0.73901293	4.07404745
SAM	W6P1	FALSE	FALSE	8	neg	SAM W6P1 neg	0	0	0	0	4.5650474	0	0	0	0	0	0	0	5.78460093	0	0	0	0	0	0	0	0	0	6.52305119	0	0	0	0	0	0	0	8.80173267	0	0	0	0	0	3.74785167	0	0	7.34635616	0	6.81187531	5.18806312
SAM	W6P1	FALSE	FALSE	8	pos	SAM W6P1 pos	0	0	5.35706504	0	5.86484342	5.27946205	1.26747344	0	0	1.19018588	5.74263243	0	6.94360725	0	5.38944567	0	0	0	0	0	0	0	3.52508216	0	0	0	0	0	0	0	0	0	3.27339118	0	0	0	6.81178128	0	0	8.4255749	0	0	4.20918293
SAM	W6P1	FALSE	FALSE	8	neg	SAM W6P1 neg	0	0	0	0	0	0	0	0	0	0	0	0	4.23079533	0	0	0	0	0	0	0	0	0	0	0	0	0	0	0	0	0	6.02076394	0	0	0	0	0	0	0	0	6.44501489	0	0	0
SAM	W6P1	FALSE	FALSE	8	pos	SAM W6P1 pos	0	0	0	0	3.44889726	0	0	0	4.4010138	0	6.62562162	0	5.2500597	0	5.64772861	0	0	0	0	4.43984011	0	0	2.61092655	0	0	3.57515221	0	0	0	0	0	0	1.91502367	0	0	0	5.27352305	0	0	0	0	0	0
SAM	W6P1	FALSE	FALSE	8	pos	SAM W6P1 pos	0	0	0	0	5.27698122	0	0	0	4.22357872	6.227153	0	0	6.11627086	0	3.59339145	0	0	0	0	3.67316933	0	0	2.86702275	0	0	4.29313606	0	0	0	0	0	0	0	0	3.49640934	0	7.95817672	0	0	7.61365861	0	0	2.17769075
SAM	W6P1	FALSE	FALSE	8	neg	SAM W6P1 neg	0	0	4.14905005	0	4.48042358	0	0	0	0	0	0	0	5.14640141	0	0	0	0	0	0	0	0	0	4.74188356	0	0	4.39370474	0	0	0	0	5.57922758	0	1.31182542	0	0	0	0	0	0	5.63576506	0	0	0
SAM	W6P1	FALSE	FALSE	8	pos	SAM W6P1 pos	0	0	0	0	4.9961277	0	0	0	5.3332452	0	5.77695877	0	6.65848199	0	4.95346771	0	0	0	0	0	0	0	3.54118816	0	0	0	0	0	0	0	0	0	0	0	0	0	5.66143378	0	0	6.68180683	0	0	2.94872492
SAM	W6P1	FALSE	FALSE	8	neg	SAM W6P1 neg	0	0	4.66513158	0	6.24725621	0	0	0	0	0	0	0	6.07699653	0	0	0	0	0	0	0	0	4.62322581	6.54832224	0	0	0	0	0	0	0	10.12861493	0	3.38298636	0	0	0	0	0	0	7.15410549	0	0	0
SAM	W6P1	FALSE	FALSE	8	neg	SAM W6P1 neg	0	0	0	0	4.8054046	4.37457021	0	0	0	0	0	0	3.50468697	0	0	0	0	0	0	0	0	0	3.71674593	0	0	4.2261999	0	0	0	0	0	0	0	0	0	0	5.60677439	0	0	5.61940528	0	0	0
SAM	W6P1	FALSE	FALSE	8	pos	SAM W6P1 pos	0	0	0	0	0	0	0	0	6.97137736	0	5.37190025	0	5.0448709	0	6.30448437	0	0	0	0	0	0	0	0	0	0	0	0	2.61562491	0	0	0	0	0	0	0	0	6.02543543	0	0	6.6677869	0	0	3.98130165
SAM	W6P1	FALSE	FALSE	8	neg	SAM W6P1 neg	0	0	3.78089481	0	6.78288381	4.89131703	0	0	0	0	0	0	6.32972741	0	0	0	0	0	0	0	0	3.98325202	5.12629338	0	0	6.22462692	0	0	0	0	7.48560124	0	0	0	0	0	5.29288719	0	0	6.89017947	0	4.41934241	0
SAM	W6P1	FALSE	FALSE	8	neg	SAM W6P1 neg	0	0	0	0	5.9041338	0	0	0	6.12121755	0	5.53048784	0	6.23584453	0	0	0	0	0	0	0	0	0	3.435713	0	0	3.26979925	0	0	0	0	0	0	3.3624192	0	0	0	4.17733028	0	0	6.8479116	0	0	3.47975448
SAM	W6P1	FALSE	FALSE	8	pos	SAM W6P1 pos	0	0	5.22765908	0	5.59451211	0	2.470852	0	0	0	0	0	7.10281742	1.39856844	6.0178244	0	0	0	0	0	0	0	6.10759882	0	0	0	0	0	4.72556801	0	0	0	0	0	0	0	6.34667796	0	0	7.13505827	0	0	5.02190779
SAM	W6P1	FALSE	FALSE	8	neg	SAM W6P1 neg	0	0	6.1162217	0	6.23135543	4.85955878	0.67817404	0	5.34417938	0	0	0	6.80345764	0	0	0	0	0	0	1.86834877	0	0	6.28428663	0	0	6.2501043	0	0	0	0	6.54385185	0	3.3044098	0	0	0	6.09418305	0	0	8.24830967	0	6.50736106	0
SAM	W6P1	FALSE	FALSE	8	neg	SAM W6P1 neg	0	0	0	0	6.64248184	0	0	0	0	0	0	0	7.26664139	0	0	0	0	0	0	0	0	3.80076766	5.50013456	0	0	6.39022436	0	0	0	0	0	0	0	0	0	0	6.72602383	0	0	8.11532666	0	0	4.29387702
SAM	W6P1	FALSE	FALSE	8	neg	SAM W6P1 neg	0	0	0	0	0	0	0	0	5.8250212	0	0	0	3.56770433	0	0	0	0	0	0	0	0	0	0	0	0	0	0	0	0	0	7.59326103	0	0	0	0	0	0	0	0	6.98730589	0	4.36759258	0
SAM	W6P1	FALSE	FALSE	8	neg	SAM W6P1 neg	0	0	0	0	5.4589771	0	0	0	0.68981923	0	5.27009151	0	6.13751934	0	0	0	0	0	0	0	0	0	0	0	0	6.05131931	0	0	0	0	0	0	0	0	0	0	5.20681365	0	0	5.5447525	0	0	0
SAM	W6P1	FALSE	FALSE	8	pos	SAM W6P1 pos	0	0	4.45127472	0	3.24217452	0	0	0	0	0	0	0	2.84578227	0	6.28862422	0	0	0	0	0	0	3.42386305	5.37224918	0	0	4.16025868	0	0	0	0	0	0	0	0	0	0	0	0	0	7.52803155	0	0	0
SAM	W6P1	FALSE	FALSE	8	neg	SAM W6P1 neg	0	0	5.47744192	4.09104988	6.41883569	5.25120539	2.50336005	0	4.50221023	0	0	2.33785637	4.32317312	0	0	0	0	0	0	0	0	0	4.16525384	0	0	4.34227906	0	0	3.14617595	0	0	0	3.93296443	0	0	0	7.95460142	0	0	7.58229783	0	0	3.11292579
SAM	W6P1	FALSE	FALSE	8	neg	SAM W6P1 neg	0	0	4.32838993	4.58473299	3.79384152	0	1.66913037	0	5.32782001	0	0	0	6.2817499	0	0	0	0	0	0	0	3.75139701	0	0	0	0	4.12633587	0	0	4.38444421	0	0	0	0	0	0	0	6.27577915	0	0	8.3186242	0	0	4.03109898
SAM	W6P1	FALSE	FALSE	8	neg	SAM W6P1 neg	0	0	3.78069258	0	4.83534478	3.52714393	1.7995812	0	3.61791395	0.48917109	4.78760566	1.0981726	4.6244923	0	0	0	0	0	0	0	0	3.45500931	3.72535273	0	0	5.36529979	0	0	0	0	0	0	0	0	0	0	4.82336899	3.93342866	0	6.07242894	0	0	0
SAM	W6P1	FALSE	FALSE	8	neg	SAM W6P1 neg	0	0	4.84110551	0	6.15881331	6.81659151	0	0	0	0	5.03887709	0	5.7880618	0	0	0	0	0	0	0	0	0	6.30215032	0	0	0	0	0	0	0	7.4361963	0	0	0	0	0	6.28359819	4.59941217	0	7.62585817	0	5.94648173	0
SAM	W6P1	FALSE	FALSE	8	pos	SAM W6P1 pos	0	0	4.27480172	0	4.92472377	0	0	0	5.4131053	0	0	1.43235934	7.21645464	0	7.4352371	0	0	0	0	3.65716957	0	3.00925078	5.27615033	0	0	4.94061047	0	4.54646225	0	0	0	0	3.02491448	0	0	0	6.69163786	0	0	7.32944141	0	0	0
SAM	W6P1	FALSE	FALSE	8	neg	SAM W6P1 neg	0	0	5.61672338	0	4.23881532	4.81334378	0.92672984	0	0	0	0	0	5.88306333	0	0	0	0	0	0	0	0	0	0	0	0	5.30284208	0	0	0	0	8.06691732	0	0	0	4.5014803	0	0	0	0	6.47100898	0	2.98271731	0
SAM	W6P1	FALSE	FALSE	8	pos	SAM W6P1 pos	0	0	0	0	4.78884271	0	0	0	6.00196595	0	0	1.98998658	6.50462317	0	6.48379631	0	0	0	0	0	0	0	6.19046067	0	0	0	0	0	0	0	0	0	0	0	4.37220889	0	6.66791139	0	0	5.58001321	0	0	0
SAM	W6P1	FALSE	FALSE	8	neg	SAM W6P1 neg	0	0	0	0	4.34796887	4.15304636	0	0	4.26240879	5.53298827	0	0	4.95870923	0	0	0	0	0	0	0	0	2.28173979	6.05663788	0	0	3.80310767	0	0	4.24964832	0	0	0	0	0	0	0	6.40656411	0	0	7.13414914	0	0	0
SAM	W6P1	FALSE	FALSE	8	neg	SAM W6P1 neg	0	0	0	0	6.1614002	7.05598716	0.32636461	0	5.08443877	0	0	0	6.93786224	0	0	0	0	0	0	0	0	2.92669378	5.42613419	0	0	5.04209152	0	0	0	0	0	0	0	0	0	0	8.10178239	5.3342886	0	7.53303283	0	0	3.87282374
SAM	W6P1	FALSE	FALSE	8	neg	SAM W6P1 neg	0	0	0	0	5.8851885	6.81479416	0.59034971	0	3.68270711	0	0	0	6.92446185	0	0	0	0	0	0	0	0	0	5.08052059	0	0	6.1441283	0	0	2.11236294	0	6.56097544	0	2.99001746	0	0	0	5.25974433	0	0	6.58309423	0	6.08980153	2.09744185
SAM	W6P1	FALSE	FALSE	8	neg	SAM W6P1 neg	0	0	0	0	6.95141174	7.3666506	0.37042425	0	6.81245341	0	0	0	5.50539225	0	0	0	0	0	0	0	0	0	7.21748293	0	0	6.43898108	0	0	0	0	8.28721041	0	0	0	0	0	4.35789924	5.56071646	0	6.97770814	0	5.27438591	2.95856923
SAM	W6P1	FALSE	FALSE	8	neg	SAM W6P1 neg	0	0	0	3.50686731	4.27912605	0	0	0	6.38635293	0	6.33426569	0	6.47501958	0	0	0	0	0	0	0	0	0	0	0	0	5.56639732	0	0	0	0	0	0	3.28765421	4.04655498	0	0	7.06348687	0	0	7.75811413	0	4.97849094	0
SAM	W6P1	FALSE	FALSE	8	neg	SAM W6P1 neg	0	0	0	0	3.09110753	5.29081602	1.6334689	0	0	0	0	0	5.43232877	0	0	0	0	0	0	0	0	3.09121341	4.35823443	0	0	4.83092869	0	0	0	0	0	0	4.02128486	0	0	0	0	0	0	6.56310143	0	0	0
SAM	W6P1	FALSE	FALSE	8	neg	SAM W6P1 neg	0	0	2.91140012	0	6.46991515	5.90718884	1.47580366	0	0	0	4.75241821	0	3.42759746	0	0	0	0	0	0	0	0	0	5.96440171	0	0	4.49642741	0	0	0	0	0	0	3.60421585	0	0	0	0	4.48940281	0	7.90784299	0	0	0
SAM	W6P1	FALSE	FALSE	8	neg	SAM W6P1 neg	0	0	3.47421385	0	6.02689927	5.48071938	1.88029578	0	6.60657819	0	0	0	6.78413849	0	0	0	0	0	0	0	0	0	0	0	0	4.36769715	0	0	0	0	0	0	3.8332818	0	0	0	7.36471879	0	0	7.57991863	0	0	1.50777356
SAM	W6P1	FALSE	FALSE	8	neg	SAM W6P1 neg	0	0	2.79843647	0	5.91415816	6.28651353	3.59290888	0	5.98041455	0	4.96055925	1.63453213	3.19601503	0	0	0	0	0	0	0	3.36608583	0	2.98911419	0	0	5.99940121	0	0	0	0	9.36656962	3.39679392	0	0	0	0	5.38749151	0	0	7.64586658	0	4.7730796	3.19563478
SAM	W6P1	FALSE	FALSE	8	neg	SAM W6P1 neg	0	0	5.05460451	0	3.92851546	5.46567537	0	0	4.55052676	0	0	0.6145807	4.1142109	0	0	0	0	0	0	0	0	0	4.75068958	0	0	5.4889395	0	0	4.65896696	0	8.21936684	0	2.28278893	0	0	0	6.74688903	4.21408807	0	6.71503259	0	5.4538203	0
SAM	w6p2	FALSE	FALSE	9	neg	SAM w6p2 neg	0	0	6.64696374	3.49013035	5.54349833	6.19703	1.52492512	0	5.67573629	0	0	2.29343535	7.059834	0	0	0	0	0	0	0	0	0	6.37529956	0	0	5.94183369	0	0	0	0	7.69555109	0	3.45560456	0	0	0	4.78750171	5.60337993	0	7.79720141	0	4.25457026	0
SAM	w6p2	FALSE	FALSE	9	neg	SAM w6p2 neg	0	0	6.33620466	3.50576477	7.15262706	5.11421199	0	0	6.53921502	0	0	0	7.22503292	0	0	0	0	0	0	0	0	0	7.70383882	0	0	6.06197531	0	0	0	0	0	0	0	0	0	0	4.76765176	0	0	7.52085527	0	0	0
SAM	w6p2	FALSE	FALSE	9	neg	SAM w6p2 neg	0	0	4.47380688	0	7.6469398	7.07591562	3.46244961	0	5.9186965	0	5.9799308	0	7.82044219	0	0	5.36229977	0	0	0	0	0	0	7.65161585	0	0	7.83922543	0	0	0	0	0	0	3.73990595	0	3.82546431	0	8.92523546	4.64681616	0	8.41471781	0	0	6.17305801
SAM	w6p2	FALSE	FALSE	9	pos	SAM w6p2 pos	0	0	5.90949566	0	5.66538804	5.88386381	2.130195	0	6.35170132	0	0	0	8.26374322	3.01099084	4.49087747	0	0	0	0	0	0	3.36460291	6.71758659	0	0	6.1696357	0	0	0	0	0	0	3.36340915	0	3.05609977	0	9.04334555	4.36089733	0	7.37941832	0	0	5.81481906
SAM	w6p2	FALSE	FALSE	9	neg	SAM w6p2 neg	0	0	0	0	5.22332608	4.96434641	2.55343399	0	5.89578692	0.60660708	6.42190949	0	6.72291545	0	0	0	0	0	0	0	0	0	5.76955271	0	4.09887217	6.70961488	0	0	0	0	0	0	4.45435858	0	5.03871973	0	7.20525973	0	0	6.88170542	0	0	5.54409588
SAM	w6p2	FALSE	FALSE	9	neg	SAM w6p2 neg	0	0	5.12169418	0	5.62768888	0	0	0	5.21624197	0	4.13911516	0	6.29459133	0	0	0	0	0	0	0	0	0	2.28180662	0	0	4.77919661	0	0	0	0	0	0	2.55510666	0	0	0	8.06797182	0	0	6.8466761	0	3.34286106	0
SAM	w6p2	FALSE	FALSE	9	neg	SAM w6p2 neg	0	0	5.24466175	0	5.50336011	5.13689924	0	0	4.59379557	0	5.99428884	0	6.98293902	0	0	0	0	0	0	0	0	0	4.27054146	0	0	4.71836308	0	0	0	0	0	0	3.51434841	0	4.38163133	0	7.05053744	0	0	7.06749206	0	0	0
SAM	w6p2	FALSE	FALSE	9	neg	SAM w6p2 neg	0	0	4.69352162	0	6.47312759	6.11419353	3.1408441	0	5.0605423	0	0	0	4.10653907	0	0	0	0	0	0	0	0	3.77485111	5.42824269	0	0	0	0	0	0	0	0	0	0	0	4.35259411	0	7.07095879	0	0	8.60960957	0	5.9522021	0
SAM	w6p2	FALSE	FALSE	9	neg	SAM w6p2 neg	0	0	2.80262562	0	5.08787775	3.61580197	2.58353542	0	3.42468662	0	0	0	6.196851	0	0	0	0	0	0	0	0	0	5.41372307	0	0	5.10288248	0	0	0	0	0	0	2.59297183	0	0	0	4.78613714	0	0	6.92892745	0	0	0
SAM	w6p2	FALSE	FALSE	9	pos	SAM w6p2 pos	0	0	4.04376454	0	5.24059186	5.66851376	0.23790294	0	3.6241461	0	0	0	2.18238285	0	4.76143846	0	0	0	0	0	0	0	6.19138231	0	0	0	0	0	0	0	0	0	0	0	0	0	6.89993814	0	0	7.05164003	0	0	0
SAM	w6p2	FALSE	FALSE	9	neg	SAM w6p2 neg	0	0	3.9184961	0	6.07824012	0	0	0	5.75150123	0	0	0	6.02232466	0	0	0	0	0	0	0	0	0	4.9046426	0	0	0	0	0	0	0	0	0	0	0	0	0	6.18123728	0	0	7.7919267	0	0	0
SAM	w6p2	FALSE	FALSE	9	neg	SAM w6p2 neg	0	0	3.4998989	0	5.25193586	4.33411335	0.84574	0	2.76873949	0	0	0	6.40530158	0	0	0	0	0	0	3.59801393	0	0	3.18392515	0	0	1.14772373	0	0	0	0	0	0	0	0	0	0	3.58737172	0	0	6.38657446	0	2.48672752	0
SAM	w6p2	FALSE	FALSE	9	neg	SAM w6p2 neg	0	0	4.67043232	2.34111111	4.50497788	0	0	0	4.79457823	0	0	0	6.48606578	0	0	0	0	0	0	0	0	0	6.78705338	0	0	6.78414662	0	0	0	0	0	0	0	0	0	0	7.15832687	0	0	6.78257377	0	0	4.64062404
SAM	w6p2	FALSE	FALSE	9	neg	SAM w6p2 neg	0	0	0	0	6.7130355	0	0	0	0	0	7.66350855	0	6.28372589	0	0	0	0	0	0	0	0	0	0	0	0	0	0	4.45950171	0	0	0	0	3.20816158	0	0	0	6.86935793	3.51741668	0	6.73398604	0	0	0
SAM	w6p2	FALSE	FALSE	9	pos	SAM w6p2 pos	0	0	0	2.42880849	4.61314849	0	0	0	0	0	5.27931653	0	6.8307462	0	7.06468861	0	0	0	0	0	0	0	4.52831938	0	0	6.76966208	0	4.78723556	0	0	0	0	0	0	0	0	8.0424387	0	0	7.03132215	0	0	0
SAM	w6p2	FALSE	FALSE	9	neg	SAM w6p2 neg	0	0	0	0	4.90093895	0	0	0	5.86336723	0	0	0	7.27742594	3.30287909	0	0	0	0	0	0	0	0	6.39718994	0	0	5.8873878	0	0	0	0	0	0	0	0	4.73941046	0	5.52234094	4.54920762	0	6.68982789	0	0	0
SAM	w6p2	FALSE	FALSE	9	pos	SAM w6p2 pos	0	0	0	0	4.13010756	6.60566072	2.0966836	0	3.87887568	0	0	0	5.82876618	0	5.29309628	0	0	0	0	0	0	0	3.30245758	0	0	5.48692385	0	0	0	0	0	0	3.06797472	0	0	0	7.71841941	0	0	7.45890324	0	0	0.29704991
SAM	w6p2	FALSE	FALSE	9	pos	SAM w6p2 pos	0	0	4.30769055	0	6.09982095	5.47608763	0.18695632	0	6.37895889	0	0	0	5.43823899	0	5.27676521	0	0	0	0	0	0	0	4.06245782	0	0	5.63264666	0	0	4.48368324	0	0	0	0	0	0	0	7.68163107	0	0	7.80009848	0	0	0
SAM	w6p2	FALSE	FALSE	9	pos	SAM w6p2 pos	0	0	0	0	6.57269628	0	0	0	0	0	0	0	6.38026873	0	4.68827692	0	0	0	0	0	0	0	0	0	0	4.59338256	0	3.77124622	0	0	0	0	0	0	0	0	7.69880407	0	0	6.70412005	0	0	0
SAM	w6p2	FALSE	FALSE	9	neg	SAM w6p2 neg	0	0	3.27745687	2.42825259	6.15702959	4.67950986	1.43161791	0	5.26009027	5.04032512	0	0	5.2918311	0	0	0	0	0	0	0	0	0	0	0	0	0	0	0	0	0	0	0	3.67779191	0	0	0	7.49520239	0	0	6.35789075	0	0	5.00025941
SAM	w6p2	FALSE	FALSE	9	neg	SAM w6p2 neg	0	0	0	0	5.88255287	6.01503648	0	0	6.37495102	4.71488717	0	0	6.24679473	0	0	0	0	0	0	0	0	0	5.45663807	0	0	5.94181822	0	0	0	0	0	0	0	0	0	0	7.79666372	0	0	8.18568008	0	5.24669219	0
SAM	w6p2	FALSE	FALSE	9	neg	SAM w6p2 neg	0	0	5.70471258	0	5.16880588	5.12047628	0	0	5.44812909	0	0	1.2868434	5.62320428	0	0	0	0	0	0	0	0	0	3.61546319	0	0	5.44858162	0	0	0	0	7.58861695	0	0	0	0	0	5.06863822	0	0	7.7475919	0	3.38723638	0
SAM	w6p2	FALSE	FALSE	9	neg	SAM w6p2 neg	0	0	6.09715166	0	4.30873808	4.07917841	0.43551332	0	0	0	0	0	5.6901279	0	0	0	0	0	0	0	0	3.24002143	5.28981434	0	0	6.40658243	0	0	0	0	0	0	0	0	0	0	6.00939032	0	0	5.77089316	0	0	0
SAM	w6p2	FALSE	FALSE	9	pos	SAM w6p2 pos	0	0	0	0	5.42871431	5.81742619	2.14308855	0	4.65623405	0	5.14893733	0	6.59688176	0	7.04278979	0	0	0	0	0	0	0	4.07924414	0	4.16201554	5.33196345	0	0	0	0	0	0	0	0	0.37887609	0	7.78817571	0	0	7.3545831	0	0	3.01196548
SAM	w6p2	FALSE	FALSE	9	neg	SAM w6p2 neg	0	0	6.57892292	0	0	0	1.03778616	0	0	0	5.8214344	0	5.81327563	0	0	0	0	0	0	0	0	0	3.97243035	0	0	4.05497739	0	0	3.08114514	0	4.15193439	0	0	0	0	0	5.94206143	0	0	8.19596508	0	0	3.80412053
SAM	w6p2	FALSE	FALSE	9	neg	SAM w6p2 neg	0	0	3.69719271	0	5.5023384	0	0	0	5.17304706	0	0	0	6.52283397	0	0	0	0	0	0	0	0	0	3.73546823	0	0	5.77543495	0	3.06541438	0	0	0	0	2.5101813	0	0	0	4.449582	0	0	7.75156791	0	0	4.39160371
SAM	w6p2	FALSE	FALSE	9	neg	SAM w6p2 neg	0	0	6.05284679	0	5.25804667	4.7744176	0.76173325	0	0	0	0	0	6.55149888	0	0	0	0	0	0	0	0	0	5.05317185	5.28037077	0	6.08565758	0	4.0951823	0	0	0	0	0	0	0	0	7.84759274	0	0	8.2761941	0	0	2.51158206
SAM	w6p2	FALSE	FALSE	9	neg	SAM w6p2 neg	0	0	4.77159826	1.13620298	5.69644822	0	1.50057638	0	0	0	5.68456765	0	5.56612335	0	0	0	0	0	0	0	0	0	5.27815501	0	0	4.28727587	0	0	0	0	8.94503449	0	3.93671887	0	0	0	6.19102484	0	0	6.97761321	0	4.1401354	0
SAM	w6p2	FALSE	FALSE	9	neg	SAM w6p2 neg	0	0	3.88425228	0	0	5.06857354	0	0	3.09708422	0	0	0	4.54144061	0	0	0	0	0	0	0	0	0	5.49367176	0	0	4.06128474	0	0	0	0	8.27868359	0	0	0	0	0	4.01689745	0	0	5.0466121	0	3.52470014	0
SAM	w6p2	FALSE	FALSE	9	neg	SAM w6p2 neg	0	0	0.18739895	0	4.01967246	4.28676498	0	0	2.77358021	0	0	0	5.79412644	0	0	0	0	0	0	0	0	2.21913175	4.16498057	0	2.29327102	5.9136478	0	0	3.55335088	0	0	0	0.38023203	0	2.12446358	0	5.76129296	3.44117037	0	6.31406129	0	0	0
SAM	w6p2	FALSE	FALSE	9	neg	SAM w6p2 neg	0	0	5.72422976	0	4.86841962	3.6290205	1.38473583	0	3.90479726	0	0	0	5.9945931	0	0	0	0	0	0	0	0	0	5.68794082	0	0	6.36539814	0	0	0	0	0	0	0	0	0	0	7.59529662	0	0	7.99738803	0	0	0
SAM	w6p2	FALSE	FALSE	9	neg	SAM w6p2 neg	0	0	0	0	3.24310247	5.39551561	0	0	4.5868644	0	0	0	5.98381287	0	0	0	0	0	0	0	0	0	5.38490305	0	0	6.37730884	0	0	0	0	0	0	2.71652054	0	0	0	7.71814808	0	0	7.59249695	0	0	3.74092863
SAM	w6p2	FALSE	FALSE	9	pos	SAM w6p2 pos	0	0	4.49806751	0	5.89730627	0	1.38062005	0	4.6824596	0	5.32058198	0	5.85086719	0	3.63637063	0	0	0	0	0	0	0	0	0	0	5.42123499	0	0	4.26494871	0	0	0	0	0	0	0	7.14232632	0	0	6.0451907	0	0	0
SAM	w6p2	FALSE	FALSE	9	neg	SAM w6p2 neg	0	0	5.14077991	0	0	0	0	0	5.51158758	0	5.45704361	0	4.72303032	0	0	0	0	0	0	0	0	0	0	0	0	0	0	0	4.65473414	0	0	0	0	0	0	0	6.19428445	0	0	7.9078928	0	0	0
SAM	w6p2	FALSE	FALSE	9	pos	SAM w6p2 pos	0	0	0	0	3.85191295	0	0.99735852	0	4.90797445	0	0	0	4.10408424	0	4.16251206	0	0	0	0	0	0	0	0	0	0	0	0	2.86052617	0	0	0	0	0	0	3.53279389	0	5.8230804	0	0	5.60762119	0	0	0
SAM	w6p2	FALSE	FALSE	9	neg	SAM w6p2 neg	0	0	0	0	1.13377099	0	0	0	4.88887245	0	3.58732512	0	6.05476451	0	0	0	0	0	0	4.12046654	0	2.88068241	6.18704937	0	2.57047026	3.32008784	0	0	0	0	0	0	3.62969953	0	0	0	5.56072334	0	0	5.74932495	0	0	2.87707312
SAM	w6p2	FALSE	FALSE	9	neg	SAM w6p2 neg	0	0	0	0	4.84965627	6.09014397	0	0	0	0	0	2.56751135	5.64227408	0	0	0	0	0	0	0	0	0	6.1839837	0	0	5.4431529	0	0	0	0	0	0	0	0	0	0	8.24942805	0	0	7.69585916	0	0	3.65860767
SAM	w6p2	FALSE	FALSE	9	neg	SAM w6p2 neg	0	0	6.07119827	0	4.24576932	0	0	0	4.29087487	0	5.50916824	0	4.57867842	0	0	4.67227435	0	0	0	0	0	0	4.33212226	0	0	4.81334238	0	0	0	0	0	0	0	0	4.52105403	0	6.58637432	0	0	6.90209755	0	0	0
SAM	w6p2	FALSE	FALSE	9	pos	SAM w6p2 pos	0	0	2.00309089	0	2.14516277	3.56673468	0	0	0	0	0	0	4.58305348	0	2.44204308	0	0	0	0	0	0	0	0	0	0	3.00118822	0	0	0	0	0	0	0	0	0	0	5.80565235	0	0	5.06455276	0	0	0
SAM	w6p2	FALSE	FALSE	9	neg	SAM w6p2 neg	0	0	1.84949664	1.36108911	2.96737346	0	0	0	0	0	0	0	2.74090947	0	0	0	0	0	0	0	0	0	0	2.11732139	0	4.98959979	0	0	0	0	0	0	1.21040286	0	0	0	5.36348853	0	0	4.29057949	0	0	0
SAM	w6p2	FALSE	FALSE	9	neg	SAM w6p2 neg	0	0	0	0	2.25099029	0	0.49685472	0	1.56767194	0	0	0	4.43568589	0	0	0	0	0	0	0	0	0	3.72791876	0	0	0	0	0	0	0	5.1514315	0	0	0	0	0	3.63325486	0	0	5.97304962	0	4.63045262	0
SAM	w6p2	FALSE	FALSE	9	neg	SAM w6p2 neg	0	0	4.80897131	0	4.33677643	3.36553731	0	0	0	0	4.52324047	0	6.71441491	0	0	0	0	0	0	0	0	2.60460377	0	0	0	3.20299436	0	0	0	0	0	0	0	0	0	0	4.04005616	0	0	6.52665973	0	0	0
SAM	w6p2	FALSE	FALSE	9	neg	SAM w6p2 neg	0	0	0	0	6.17037715	4.64746256	0.44137051	0	0	0	0	0	6.52108581	0	0	0	0	0	0	0	0	0	6.37640656	0	0	5.92071585	0	0	0	0	0	0	0	0	0	0	8.32006853	0	0	7.29569899	0	0	3.20171939
SAM	w6p2	FALSE	FALSE	9	neg	SAM w6p2 neg	0	0	0	0	3.62522746	5.30448589	0.87826009	0	5.86834301	4.43345739	6.34068651	0	6.63867327	0	0	0	0	0	0	0	0	0	4.75900545	0	0	4.90372355	0	0	0	0	3.69667599	0	0	0	0	0	4.87722396	0	0	8.28879891	0	3.74298219	4.26227556
SAM	w6p2	FALSE	FALSE	9	neg	SAM w6p2 neg	0	0	5.37753809	0	6.25006447	4.13854021	2.70069668	0	0	0	0	0	5.75485246	0	0	0	0	0	0	0	0	0	4.41188519	0	0	5.5701176	0	0	0	0	0	0	0	0	0	0	7.07697245	0	0	7.76449844	0	0	0
SAM	w6p2	FALSE	FALSE	9	neg	SAM w6p2 neg	0	0	6.08656065	3.54480695	3.59614334	0	0	0	0	0	4.78770652	0	5.30755814	0	0	0	0	0	0	0	0	0	3.93957692	0	0	5.16767945	0	0	0	0	0	0	0	0	0	0	7.84764303	0	0	5.59936503	0	0	5.48578513
SAM	w6p2	FALSE	FALSE	9	neg	SAM w6p2 neg	0	0	3.68956132	0	6.13054129	4.49643363	0	0	0	0	0	0	6.1639511	0	0	0	0	0	0	0	0	0	0	0	0	5.7824937	0	3.10619732	0	0	0	0	4.07157422	0	3.78459692	0	7.30328424	0	0	7.87379916	0	0	0
SAM	w6p2	FALSE	FALSE	9	neg	SAM w6p2 neg	0	0	0	0	3.8293953	5.64527648	0.03763754	0	0	0	0	0	6.57774262	0	0	0	0	0	0	0	0	0	5.74714399	0	0	5.99385485	0	0	0	0	0	0	0	0	4.18524129	0	6.83451083	0	0	5.3219495	0	4.74335559	0
SAM	w6p2	FALSE	FALSE	9	neg	SAM w6p2 neg	0	0	0	0	5.17506351	0	0	0	4.05439512	0	0	0	7.20950338	0	0	0	0	0	0	0	0	0	6.61011212	0	0	5.10434234	0	0	0	0	0	0	0	0	0	0	8.50625968	3.70487069	0	6.322184	0	0	0
SAM	w6p2	FALSE	FALSE	9	neg	SAM w6p2 neg	0	0	4.79638133	0	5.40990154	4.87241049	0	0	2.42446848	0	4.21801365	0	4.18517867	0	0	0	0	0	0	0	0	0	5.80723086	0	0	4.67817178	0	0	0	0	0	0	3.10724271	0	0	0	0	0	0	6.30268076	0	0	3.03089248
SAM	w6p2	FALSE	FALSE	9	neg	SAM w6p2 neg	0	0	0	0.7744436	3.92561115	4.52437055	0	0	0	0	0	0.60874503	5.09711477	0	0	0	0	0	0	0	0	0	4.90618318	0	0	2.21665742	0	0	0	0	0	0	1.5627368	0	0	0	0	3.54210912	0	3.67390688	0	0	0
SAM	w6p2	FALSE	FALSE	9	neg	SAM w6p2 neg	0	0	6.31786691	0	4.3053446	5.07861714	0.90775407	0	5.68604055	0	0	0	6.21748195	0	0	0	0	0	0	0	0	0	5.5227758	0	0	3.94705742	0	0	0	0	6.07861132	0	4.07024858	0	0	0	0	0	0	0	0	4.07069722	0
SAM	w6p2	FALSE	FALSE	9	neg	SAM w6p2 neg	0	0	4.30513586	0	4.64044484	4.63688355	2.18331571	2.56543317	0	0	0	0	5.35124653	0	0	0	0	0	0	0	0	0	5.7905083	0	0	5.22471562	0	0	0	0	7.29608325	0	0	0	0	0	0	0	0	7.35967112	0	0	0
SAM	w6p2	FALSE	FALSE	9	neg	SAM w6p2 neg	0	0	5.2408441	0	6.08418801	3.99645915	0	0	4.66228002	0	0	0	6.60467146	0	0	0	0	0	0	0	0	0	3.98040764	0	0	5.27442217	0	0	0	0	0	0	0	0	0	0	6.83628155	4.6729042	0	8.30981849	0	0	0
SAM	w6p2	FALSE	FALSE	9	neg	SAM w6p2 neg	0	0	4.06935187	0	5.3934479	4.3006696	0	0	4.11452266	0	0	0	6.030498	3.01584864	0	0	0	0	0	0	0	0	3.27342606	0	0	6.85602208	0	0	0	0	0	0	0	0	0	0	0.64882488	0	0	6.88066569	0	4.21783837	0
SAM	w6p2	FALSE	FALSE	9	neg	SAM w6p2 neg	0	0	5.64105257	0	3.89185238	0	0	0	0	0	4.50612768	0	6.17795339	0	0	0	0	0	0	0	0	0	6.93093172	0	0	5.74186477	0	0	0	0	0	0	0	0	4.10880475	0	7.65740673	0	0	8.04265307	0	0	3.28612345
SAM	w6p2	FALSE	FALSE	9	neg	SAM w6p2 neg	0	0	3.43659323	0	0	5.14988322	0	0	0	0	6.42440073	0	4.36196637	0	0	0	0	0	0	0	0	0	0	0	0	0	0	0	0	0	0	0	0	0	0	0	4.60944352	0	0	5.44222749	0	0	0
SAM	w6p2	FALSE	FALSE	9	pos	SAM w6p2 pos	0	0	4.32183224	2.52344822	4.52575577	5.89377322	0	0	5.24621132	0	6.42369138	0	6.96865048	0	6.86061186	0	0	0	0	0	0	0	5.39196243	0	0	6.56643673	0	0	0	0	0	0	0	0	0	0	8.74049409	0	0	8.42664602	0	0	0
SAM	w6p2	FALSE	FALSE	9	neg	SAM w6p2 neg	0	0	0	0	0	5.31352063	0	0	4.44179073	0	0	0	7.2956691	0	0	0	0	0	0	0	0	0	5.40115491	0	0	5.15104808	0	0	0	0	0	3.83149242	0	0	0	0	8.44175425	0	0	7.33395491	0	0	4.50418363
SAM	w6p2	FALSE	FALSE	9	neg	SAM w6p2 neg	0	0	6.09143118	0	4.54895306	0	1.65812977	0	4.07236341	0	5.64006192	0	4.03848423	0	0	0	0	0	0	0	0	0	0	0	0	5.63877439	0	0	0	0	0	0	0	0	0	0	5.90817294	0	0	7.46485609	0	0	0
SAM	w6p2	FALSE	FALSE	9	neg	SAM w6p2 neg	0	0	0	3.29856321	6.16786387	5.83703572	0	0	6.54033076	4.86428975	5.07211015	0	6.48760447	0	0	0	0	0	0	0	0	0	5.41035579	0	0	5.6654187	0	0	0	0	0	0	3.88108365	0	0	0	7.69298174	0	0	6.99360626	0	0	0
SAM	w6p2	FALSE	FALSE	9	neg	SAM w6p2 neg	0	0	5.72256933	2.73324355	5.97788801	6.12700491	1.29677627	0	4.13179138	0	0	0	6.03162381	0	0	0	0	0	0	0	0	0	4.54004553	0	0	6.64751444	0	0	0	0	3.95829571	0	0	0	0	0	7.4772442	0	0	7.06143737	0	0	4.12742293
SAM	w6p2	FALSE	FALSE	9	neg	SAM w6p2 neg	0	0	5.93762962	0	6.86127358	5.55057379	0.50049652	0	4.59869662	0	5.64702588	2.66141322	5.91939268	0	0	0	0	0	0	0	0	0	5.21442393	0	0	0	0	0	0	0	0	0	3.26321341	0	0	0	7.09758547	0	0	5.66215296	0	0	3.77510375
SAM	w6p2	FALSE	FALSE	9	neg	SAM w6p2 neg	0	0	0	0	5.69583787	6.11687289	0.53640915	0	5.08381914	0	0	0	5.79229515	0	0	3.93259943	0	0	0	0	0	0	0	0	0	4.34798995	0	0	0	0	0	0	0	0	0	0	6.69838005	0	0	6.81379987	0	0	0
SAM	w6p2	FALSE	FALSE	9	neg	SAM w6p2 neg	0	0	6.14756347	3.14758782	6.68670126	5.68675079	0	0	4.09118662	0	5.62520356	0	7.61429164	0	0	0	0	0	0	0	0	3.33078029	6.10413458	5.18223383	0	7.23599352	0	0	0	0	8.70457803	0	0	0	4.12176804	0	5.66099543	0	0	8.09564118	0	5.63092841	3.31844787
SAM	w6p2	FALSE	FALSE	9	neg	SAM w6p2 neg	0	0	4.73396507	0	5.3590181	6.96798889	2.80455342	0	0	0	0	0	7.17494029	0	0	0	0	0	0	0	0	0	6.04135528	0	0	6.46325084	0	0	0	0	0	0	0	0	4.33942303	0	7.20048323	0	0	0	0	0	0
SAM	w6p2	FALSE	FALSE	9	neg	SAM w6p2 neg	0	0	5.07664293	0	6.67974912	0	0	0	4.2000008	0	5.52367226	0	7.56917917	0	0	0	0	0	0	0	0	0	0	0	0	5.42785328	0	3.86059152	0	0	0	0	2.12012187	0	3.92248018	0	8.07648849	0	0	5.25364345	0	0	0
SAM	w6p2	FALSE	FALSE	9	neg	SAM w6p2 neg	0	0	0	0	5.31696618	6.09458717	0	0	4.42939294	0	0	0	6.57699175	0	0	0	0	0	0	0	0	0	5.84320815	0	0	6.00219473	0	0	0	0	5.46723239	0	0	0	0	0	4.84866378	0	0	8.24166632	0	0	4.39620258
SAM	w6p2	FALSE	FALSE	9	neg	SAM w6p2 neg	0	0	5.58322038	4.27912858	5.78002503	4.7621796	0.97245572	0	0	0	0	0	5.74687241	0	0	0	0	0	0	0	0	0	3.85577221	0	0	4.31001388	0	0	0	0	8.4607886	0	0	0	2.67715159	0	4.79922013	0	0	5.24339309	0	4.36267658	0
SAM	w6p2	FALSE	FALSE	9	neg	SAM w6p2 neg	0	0	0	2.58326818	5.55924426	0	0	0	4.11374639	0	0	0	5.76647112	0	0	0	0	0	0	0	0	0	0	0	0	4.86792923	0	0	0	0	0	0	0	0	0	0	6.29329363	0	0	7.27910462	0	0	0
SAM	w6p2	FALSE	FALSE	9	pos	SAM w6p2 pos	0	0	0	0	6.34872866	0	2.44871434	0	4.39852071	0	5.41880841	0	6.19200009	0	3.62199542	0	0	0	0	0	0	0	3.86063295	0	0	5.58632588	0	3.625043	5.70153427	0	0	0	0	0	0	0	7.04430572	0	0	6.72493609	0	0	3.27496596
SAM	w6p2	FALSE	FALSE	9	neg	SAM w6p2 neg	0	0	0	0	6.1220385	6.21606914	1.29861616	0	5.2752828	0	2.23333629	0	6.65417477	0	0	0	0	0	0	0	0	0	6.31705893	0	0	6.15232033	0	0	4.44874366	0	0	0	0	0	0	0	7.15766139	0	0	7.5494367	0	4.51171848	0
SAM	w6p2	FALSE	FALSE	9	pos	SAM w6p2 pos	0	0	4.34297689	0	3.64118999	0	0	0	0	0	0	1.67439254	7.31783635	0	4.50726361	0	0	0	0	0	0	0	5.55257189	0	0	6.32575036	0	0	0	0	0	0	0	0	0	0	6.23423163	3.94467818	0	6.7611409	0	0.56918093	0
SAM	w6p2	FALSE	FALSE	9	neg	SAM w6p2 neg	0	0	4.4076204	0	5.60423544	0	0	0	5.9084465	4.9293794	5.3867407	0	5.79553429	0	0	0	0	0	0	0	0	0	6.34556207	0	1.99022505	7.07812939	0	3.48778436	3.38689922	0	0	0	2.85697099	0	0	0	7.9996947	0	0	7.07973017	4.24923157	3.40690544	3.30714114
SAM	w6p2	FALSE	FALSE	9	pos	SAM w6p2 pos	0	0	4.27479055	0	4.11014039	4.43271135	0	0	5.31934017	0	0	0	5.58407146	0	5.32731462	0	0	0	0	0	0	0	0	0	0	0	0	0	0	0	0	0	0	0	0	0	5.01025098	0	0	6.59694774	0	0	3.20322231
SAM	w6p2	FALSE	FALSE	9	pos	SAM w6p2 pos	0	0	4.23918609	0	4.20817795	4.20106982	1.16079732	0	4.46448419	0	4.0555983	0	6.35168655	0	4.58746678	0	0	0	0	0	0	0	5.76626996	0	0	4.20782054	0	0	0	0	0	0	0	0	0	0	7.94181653	0	0	6.00228824	0	0	0
SAM	w6p2	FALSE	FALSE	9	neg	SAM w6p2 neg	0	0	0	0	2.68221714	0	0	0	0	0	5.16298375	0	6.2277767	0.4454935	0	0	0	0	0	0	0	0	4.84581626	0	0	0	0	0	0	0	0	0	0	0	0	0	5.70404672	0	0	6.65236578	0	3.1715833	0
SAM	w6p2	FALSE	FALSE	9	neg	SAM w6p2 neg	0	0	0	4.11771004	5.20210683	5.7391702	1.58734717	0	0	0	0	0	7.37473837	0	0	0	0	0	0	0	0	0	3.47260011	0	0	4.72298787	0	0	0	0	0	0	2.8669006	0	0	0	7.89876581	0	0	7.21622233	0	0	0
SAM	w6p2	FALSE	FALSE	9	neg	SAM w6p2 neg	0	0	7.53924634	2.01152274	5.5487434	5.81356429	0	0	5.75052104	0	0	0	6.59523685	0	0	0	0	0	0	0	0	0	6.55681685	0	0	5.23417183	0	0	0	0	6.16021776	0	0	0	0	0	8.24211491	0	0	7.0089485	0	0	4.51815915
SAM	w6p2	FALSE	FALSE	9	pos	SAM w6p2 pos	0	0	6.15942189	0	5.98235185	0	2.17130843	0	0	0	0	0	6.21805638	0	5.9090543	0	0	0	0	0	0	0	4.21596948	0	0	5.1140346	0	3.65866159	0	0	0	0	0	0	3.34611368	0	7.07567502	0	0	6.84979258	0	0	4.22510864
SAM	w6p2	FALSE	FALSE	9	neg	SAM w6p2 neg	0	0	6.52908133	0	5.50381742	4.16069492	0	0	6.00674196	0	6.29582232	0	6.91262614	0	0	5.85465876	0	0	0	0	0	0	6.30838411	0	0	4.57104249	0	0	0	0	0	0	0	0	0	0	6.59493676	0	0	8.30641941	0	0	0
SAM	w6p2	FALSE	FALSE	9	neg	SAM w6p2 neg	0	0	4.20894345	0	0	0	0.97931952	0	4.20201768	0	0	0	7.49309333	0	0	0	0	0	0	0	0	0	5.30925985	0	0	5.07913631	0	5.0477614	0	0	0	0	0	0	4.26019801	0	0	0	0	7.76989139	0	0	0
SAM	w6p2	FALSE	FALSE	9	neg	SAM w6p2 neg	0	0	5.35772429	0	5.10719439	5.56374429	0.65245068	0	6.62266021	0	5.45977116	0	5.01895571	0	0	0	0	0	0	0	0	0	4.60803693	0	0	0	0	0	0	0	0	0	0	0	4.3897018	0	5.46203311	0	0	6.55354691	0	0	0
SAM	w6p2	FALSE	FALSE	9	neg	SAM w6p2 neg	0	0	0	0	5.41052771	0	0.04987488	0	5.08720009	0	5.96556044	0	6.43718628	0	0	0	0	0	0	0	0	4.22307781	5.56664864	0	0	4.17180256	0	0	0	0	0	0	0	0	0	0	0	0	0	7.74652901	0	0	0
SAM	w6p2	FALSE	FALSE	9	neg	SAM w6p2 neg	0	0	5.31956144	0	6.23295338	6.64818635	0	0	5.80642044	0	0	2.67951793	7.25557617	0	0	0	0	0	0	0	0	3.87326988	6.4072158	0	0	6.72879718	0	0	0	0	4.66330332	0	4.98644504	0	3.88832439	0	8.67270156	0	0	7.4037438	0	0	3.37291848
SAM	w6p2	FALSE	FALSE	9	pos	SAM w6p2 pos	0	0	4.12489554	0	3.49262408	4.54292965	0	0	5.3174205	0	0	0	5.61697674	0	4.14769524	0	0	0	0	0	0	0	3.89722626	0	0	6.18973116	0	3.64070372	0	0	0	0	0	0	4.52490815	0	7.99924051	4.78132314	0	7.64571433	0	0	4.65018454
SAM	w6p2	FALSE	FALSE	9	neg	SAM w6p2 neg	0	0	6.52351943	0	5.62540131	0	2.16884493	0	4.69048284	0	4.89406308	0	6.09604071	0	0	0	0	0	0	4.88891544	0	0	5.60488234	0	0	4.9827803	0	0	0	0	0	0	0	0	0	0	7.77821888	0	0	8.28909187	0	3.23150519	3.98823846
SAM	w6p2	FALSE	FALSE	9	pos	SAM w6p2 pos	0	0	6.73921655	3.58985786	7.11819828	4.99934906	3.04348745	0	6.27325884	6.15688929	7.68876021	0	7.57581531	0	6.97742699	0	0	0	0	0	0	0	6.08082757	0	0	7.19209163	0	0	0	0	0	0	4.69525627	0	0	0	7.5319462	0	0	6.49706045	0	0	0
SAM	w6p2	FALSE	FALSE	9	neg	SAM w6p2 neg	0	0	7.43007279	0	3.99097378	4.94756446	0.29228183	0	3.29751949	0	2.03604829	0	6.0169434	0	0	0	0	0	0	0	4.26723229	0	6.15299408	0	0	6.59255561	0	0	0	0	0	0	0	0	0	0	5.77639178	0	0	7.64288816	0	4.07825411	0
SAM	w6p2	FALSE	FALSE	9	neg	SAM w6p2 neg	0	0	0	0	5.74042736	0	2.10709623	0	4.55039475	0	0	0	3.87282336	0	0	4.10707241	0	0	0	0	0	0	4.38134331	0	0	5.37405377	0	0	4.163053	0	9.1861679	0	0	0	0.68692877	0	5.74798493	0	0	6.17459044	0	4.97579949	0
SAM	w6p2	FALSE	FALSE	9	neg	SAM w6p2 neg	0	0	5.35117295	0	7.01319535	4.53197625	2.57518507	0	4.28546244	0	0	2.31377313	6.84140473	0	0	0	0	0	0	0	0	0	6.86020151	0	0	5.28758524	0	0	0	0	0	0	4.21474547	0	0	0	6.88893911	0	0	9.20531084	0	5.19281282	3.64582344
SAM	w6p2	FALSE	FALSE	9	neg	SAM w6p2 neg	0	0	0	0	4.94922005	0	2.08940664	0	0	0	5.38110028	0	7.87470028	0	0	0	0	0	0	0	0	0	6.059822	0	0	0	0	0	0	0	0	0	5.70678564	0	4.34568284	0	6.99927858	0	0	8.3477648	0	0	4.31132455
SAM	w6p2	FALSE	FALSE	9	pos	SAM w6p2 pos	0	0	0	3.80625574	6.08834988	4.71393274	1.20137436	0	6.26711825	0	0	0	7.61322251	0	6.34514833	0	0	0	0	0	0	0	4.1918248	0	0	7.02765349	0	2.92247539	0	0	0	0	4.71836309	0	0	0	8.10075976	0	0	6.74309239	0	0	4.10605296
SAM	w6p2	FALSE	FALSE	9	pos	SAM w6p2 pos	0	0	4.82400506	0	3.02907259	0	2.57670889	0	5.73597947	0	0	0	6.96245174	0	6.13042801	0	0	0	0	0	0	0	6.54936999	0	0	6.07525096	0	0	3.64596665	0	0	0	3.31061304	0	3.78091555	0	8.96039882	0	0	7.09820519	0	0	2.98373069
SAM	w6p2	FALSE	FALSE	9	neg	SAM w6p2 neg	0	0	4.71246118	0.7841771	7.65907032	5.63669855	0.70575986	0	6.15589294	0	0	0	8.59302439	0	0	0	0	0	0	0	0	0	5.77564237	0	0	6.79642486	0	0	0	0	0	0	0	0	0	0	6.77265184	0	0	5.95567698	0	0	5.4069224
SAM	w6p2	FALSE	FALSE	9	neg	SAM w6p2 neg	0	0	6.87292221	0	7.43411109	5.05350295	3.01706097	0	5.88704838	0	0	0	7.26299103	0	0	0	0	0	0	0	0	0	6.53534026	0	3.44407004	7.10508462	0	0	0	0	0	0	0	0	0	0	7.20136069	4.69434057	0	9.01474989	0	3.5158848	0.19160891
SAM	w6p2	FALSE	FALSE	9	neg	SAM w6p2 neg	0	0	3.97067784	4.43263744	6.84708266	6.0124605	0	0	6.15781829	0	5.1416407	0	7.40993209	0	0	0	0	0	0	0	0	0	5.38167749	0	0	5.77051404	0	0	0	0	0	0	0	0	5.13679064	0	7.89083182	4.59188151	0	7.11895559	0	6.53518234	0
SAM	w6p2	FALSE	FALSE	9	neg	SAM w6p2 neg	0	0	6.15329932	0	5.85081616	6.69847642	0.90213217	0	0	0	0	0	7.21457877	0	0	0	0	0	0	0	0	2.70967781	4.37487286	0	0	5.93361645	0	5.17898795	0	0	0	0	0	0	5.35892864	0	7.20280209	0	0	7.69773468	0	0	5.62769601
SAM	w6p2	FALSE	FALSE	9	pos	SAM w6p2 pos	0	0	0	0	5.22598086	5.15842035	1.44303376	0	5.71838644	5.52374579	0	1.2547626	5.65957319	0	5.71739057	0	0	0	0	0	0	0	5.55628382	0	0	5.86959273	0	2.57797773	0	0	0	0	2.45252352	0	0	0	7.88400236	0	0	7.15144183	0	0	3.23919705
SAM	w6p2	FALSE	FALSE	9	neg	SAM w6p2 neg	0	0	5.64479835	0	5.93283597	5.14369319	0.52592386	0	5.26642166	0	6.23256758	0	6.05244542	0	0	0	0	0	0	0	2.73729237	0	3.84993352	0	3.07362008	6.17942568	0	0	0	0	0	0	4.17528903	0	0	0	6.63339329	5.34200742	0	7.21822592	0	3.8860509	3.30371595
SAM	w6p2	FALSE	FALSE	9	neg	SAM w6p2 neg	0	0	4.92170774	0	5.36253097	0	0	0	0	0	3.13989265	0	5.24313741	0	0	0	0	0	0	0	0	0	5.48423234	0	0	5.52165424	0	0	0	0	0	0	0	0	0	0	6.84336351	0	0	7.21917477	0	0	3.52786252
SAM	w6p2	FALSE	FALSE	9	neg	SAM w6p2 neg	0	0	6.52220288	0	4.99307725	6.87020531	0	0	0	0	4.1637088	0	7.01446164	0	0	0	0	0	0	0	0	0	6.63447544	0	0	4.62885811	0	0	0	0	0	0	3.49766641	0	4.41787705	0	8.30195007	0	0	6.96612423	0	0	0
SAM	w6p2	FALSE	FALSE	9	pos	SAM w6p2 pos	0	0	3.70168204	0	7.06743579	5.61496792	0	0	6.14380205	0	0	0	6.6875363	0	4.31038477	0	0	0	0	0	0	0	5.51346556	0	0	6.65222325	0	0	0	0	0	0	4.02757866	0	0	0	7.62668797	0	0	0	0	7.15202396	0
SAM	w6p2	FALSE	FALSE	9	neg	SAM w6p2 neg	0	0	6.08157961	4.77074034	5.20066229	0	0	0	4.65273496	0	0	0	8.22588634	0	0	0	0	0	0	0	0	0	5.38272062	0	0	7.55458828	0	0	0	0	0	0	0	0	0	0	7.22898556	0	0	7.03430246	0	4.68902201	5.03013761
SAM	w6p2	FALSE	FALSE	9	neg	SAM w6p2 neg	0	0	5.19381932	4.60060335	7.29763878	3.95360365	0.95524087	0	4.48737298	0	0	0	6.74284274	0	0	0	0	0	0	0	0	0	6.38080602	0	0	6.79089095	0	0	0	0	0	0	3.49338382	0	4.2355117	0	6.73293651	6.52588775	0	4.1885923	0	0	0
SAM	w6p2	FALSE	FALSE	9	neg	SAM w6p2 neg	0	0	7.22023699	5.48177266	5.83309586	4.14181741	2.31509275	0	6.56166241	0	0	0	6.75951262	0	0	0	0	0	0	0	0	0	7.27206229	0	0	6.66017528	0	0	4.73812385	0	0	0	0	0	0	0	6.39929906	0	0	0	0	0	0
SAM	w6p2	FALSE	FALSE	9	pos	SAM w6p2 pos	0	0	5.13303172	4.40060394	6.95968498	0	0	0	7.03913675	0	0	0	6.2103956	0	6.07341892	0	0	0	0	0	0	0	7.22262406	0	0	7.28728574	0	0	0	0	0	0	0	0	0	0	8.75550364	4.66831898	0	7.88310741	0	0	0
SAM	w6p2	FALSE	FALSE	9	neg	SAM w6p2 neg	0	0	6.38151654	0	6.1684559	6.65647848	0	0	4.60284309	0	5.5866267	0	6.00487055	0	0	0	0	0	0	0	0	0	6.33449224	0	0	6.81894489	0	0	0	0	0	0	3.56104843	0	0	0	7.03043033	0	0	7.47151812	0	0	0
SAM	w6p2	FALSE	FALSE	9	neg	SAM w6p2 neg	0	0	0	4.18384498	4.41433831	5.56542067	0	0	4.98855723	0	0	0	6.87835045	0	0	0	0	0	0	0	0	0	0	0	0	3.94811008	0	0	2.92509738	0	0	0	0	0	0	0	5.91234026	0	0	4.26603233	0	0	0
SAM	w6p2	FALSE	FALSE	9	neg	SAM w6p2 neg	0	0	0	0	7.10237776	5.46791935	3.1506318	0	0	0	0	0	8.42880402	0	0	0	0	0	0	0	0	0	6.64536709	0	0	5.51035153	0	0	4.74937944	0	0	0	5.44350976	0	0	0	7.80948474	0	0	7.62833091	0	0	5.32599318
SAM	w6p2	FALSE	FALSE	9	pos	SAM w6p2 pos	0	0	5.41165031	0	3.05412176	0	0.21459061	0	4.33096751	0	4.54572661	0	6.76717783	0	3.82526605	0	0	0	0	0	0	0	3.46047186	0	2.88383249	5.6378402	0	0	0	0	0	0	0	0	0	0	5.97866683	3.50557482	0	7.37824337	4.90936307	2.71811901	0
SAM	w6p2	FALSE	FALSE	9	neg	SAM w6p2 neg	0	0	4.987979	2.05238343	6.16647797	4.52969829	0	0	5.4558841	0	0	0	6.32757998	0	0	0	0	0	0	0	0	0	6.22034485	0	0	6.55610992	0	0	0	0	0	0	0	0	0	0	8.16566243	0	0	8.58266935	5.17970223	0	4.30630888
SAM	w6p2	FALSE	FALSE	9	neg	SAM w6p2 neg	0	0	5.18054458	0	6.38019357	5.81210801	0	0	5.73994006	0	0	0	7.53773337	0	0	0	0	0	0	0	0	0	0	0	3.20656681	0	0	0	2.81792501	0	3.96276131	0	0	0	3.59247808	0	7.41663714	0	0	7.9601256	0	0	0
SAM	w6p2	FALSE	FALSE	9	pos	SAM w6p2 pos	0	0	6.26378428	0	0	0	0	0	5.76447384	0	0	0	6.39282582	0	6.40195368	0	0	0	0	0	0	0	0	0	0	6.36592739	0	5.79056914	0	0	0	0	5.17424832	0	0	0	7.30537005	0	0	0	0	0	4.87599532
SAM	w6p2	FALSE	FALSE	9	neg	SAM w6p2 neg	0	0	0	0	3.76219892	6.08014187	3.43978486	0	4.70967992	4.68885796	5.21543865	0	7.17821823	0	0	0	0	0	0	0	0	0	0	0	0	0	0	0	0	0	0	0	0	0	0	0	7.68471728	0	0	7.71672832	0	0	0
SAM	w6p2	FALSE	FALSE	9	pos	SAM w6p2 pos	0	0	4.31884985	0	6.29881248	0	0	0	0	0	0	0	6.99470091	0	5.26497447	0	0	4.61117207	0	0	0	0	3.10545763	0	0	6.44590775	0	0	0	0	0	0	0	0	0	0	5.75128654	0	0	6.81108781	0	0	0
SAM	w6p2	FALSE	FALSE	9	pos	SAM w6p2 pos	0	0	6.65316473	0	0	0	0	0	5.66145511	5.93059586	6.47194148	0	8.11564567	0	5.44818531	0	0	0	0	0	0	0	6.27411658	0	0	7.59562618	0	3.14092816	0	0	0	0	0	0	4.63287045	0	0	0	0	7.81947635	0	0	3.67386601
SAM	w6p2	FALSE	FALSE	9	neg	SAM w6p2 neg	0	0	4.38935466	4.3247331	6.83419512	7.1518042	2.74768289	0	6.17926169	0	0	0	8.01618995	0	0	0	0	0	0	0	0	0	5.52913906	0	0	7.23230521	0	0	0	0	0	0	0	0	5.20757564	0	6.31643372	0	0	8.49772074	0	6.13528886	0
SAM	w6p2	FALSE	FALSE	9	neg	SAM w6p2 neg	0	0	6.31802887	2.62201473	5.93983841	6.65025381	2.88929935	0	6.73387729	4.59996625	6.13844976	0	6.1320264	0	0	0	0	0	0	0	0	0	3.90109908	0	0	6.39388108	0	0	0	0	0	0	0	0	0	0	6.96564164	0	0	8.74544402	0	0	6.42195182
SAM	w6p2	FALSE	FALSE	9	neg	SAM w6p2 neg	0	0	7.79942927	0	6.31220004	5.47282073	0.89460713	0	6.79405017	6.74046093	0	0	8.0251779	0	0	0	0	0	0	0	5.89639525	0	7.89988847	0	0	5.98454839	0	0	5.63070005	0	0	0	4.47288208	0	0	0	7.09448193	0	0	7.99198214	0	6.8113912	0
SAM	w6p2	FALSE	FALSE	9	neg	SAM w6p2 neg	0	0	0	0	7.6779984	4.65254374	0	0	7.22177082	0	0	0	6.03550075	0	0	0	0	0	0	0	0	0	5.15444555	0	0	5.67979566	0	0	0	0	0	0	4.1783658	0	5.24259373	0	8.53585499	0	0	7.16273606	0	5.63724455	5.28902312
SAM	w6p2	FALSE	FALSE	9	neg	SAM w6p2 neg	0	0	0	4.0204159	8.18482137	6.19412378	0	0	0	7.68463213	7.35912472	0	6.64737053	5.0023423	0	0	0	0	0	0	0	0	6.05006197	0	4.95596147	7.51237233	0	0	0	0	0	0	0	0	0	0	7.88668818	0	0	7.5561153	0	0	0
SAM	w6p2	FALSE	FALSE	9	neg	SAM w6p2 neg	0	0	0	0	7.22310992	7.08575697	0	0	6.11859236	0	0	0	4.23953786	0	0	0	0	0	0	0	0	0	5.93185833	0	0	7.42049508	0	0	0	0	0	0	0	0	0	0	6.72608981	6.56528292	0	8.48818679	0	0	4.27603351
SAM	w6p2	FALSE	FALSE	9	neg	SAM w6p2 neg	0	0	5.56082193	0	0	5.53119896	0.80936825	0	0	0	0	3.21680374	7.68156927	0	0	0	0	0	0	0	0	0	7.00754023	0	0	6.19563239	0	0	0	0	9.66903986	0	4.93772365	0	0	0	5.44982821	0	0	6.91137542	0	7.73371046	0
SAM	w6p2	FALSE	FALSE	9	neg	SAM w6p2 neg	0	0	6.44271571	0	5.68438616	6.89972902	2.22039949	0	7.34783144	0	7.36870992	0	7.69601159	0	0	0	0	0	0	0	0	0	4.66816797	0	0	7.26872321	0	0	0	0	0	0	4.27139613	0	6.01679374	0	7.62166537	5.67229143	0	8.40803091	0	5.5152009	0
SAM	w6p2	FALSE	FALSE	9	neg	SAM w6p2 neg	0	0	6.05444458	0	3.76487565	0	1.82318991	0	0	0	0	0	7.03204907	0	0	0	0	0	0	0	0	0	4.6551446	0	0	6.80720655	0	0	0	0	0	0	0	0	0	0	0	3.81392409	0	6.4029698	0	0	4.62802182
SAM	w6p2	FALSE	FALSE	9	neg	SAM w6p2 neg	0	0	4.40751116	0	6.56926497	6.81982163	1.76078595	0	0	0	0	0	5.89900757	0	0	0	0	0	0	0	0	3.30995729	3.44983708	0	0	4.9744982	0	0	0	0	0	0	0	0	4.53055527	0	7.15116372	0	0	7.85556095	0	0	2.61438521
SAM	w6p2	FALSE	FALSE	9	neg	SAM w6p2 neg	0	0	4.47129144	0	7.0898795	5.17098407	2.50268468	0	4.2532877	0	0	0	6.9012493	0	0	0	0	0	0	0	0	0	5.30117933	0	0	5.38010826	0	0	0	0	0	0	0	0	0	0	6.17040732	0	0	8.57849392	0	5.11050625	4.16288773
SAM	w6p2	FALSE	FALSE	9	neg	SAM w6p2 neg	0	0	4.69843751	0	6.68899073	5.14191887	3.20801483	0	5.89888032	0	0	0	6.3052728	0	0	4.12829519	0	0	0	0	0	4.07388701	5.12414357	0	0	5.54488695	0	4.01578854	0	0	0	0	0	0	0	0	7.66441693	0	0	7.00081225	0	0	3.555222
SAM	w6p2	FALSE	FALSE	9	neg	SAM w6p2 neg	0	0	6.02930762	0	5.17349442	4.59379738	4.31497882	0	6.45176764	0	0	0	6.86215852	0	0	0	0	0	0	0	0	0	5.57317538	0	0	4.52891897	0	0	4.49340468	0	0	0	0	0	0	0	7.65147966	6.1493711	0	7.64598049	0	0	4.1361789
SAM	w6p2	FALSE	FALSE	9	pos	SAM w6p2 pos	0	0	5.82306067	5.00756027	7.21226284	4.99109094	0	0	4.71822448	0	7.28333164	0	7.15498413	0	4.5346034	0	0	0	0	0	0	0	4.4632273	0	0	4.2901255	0	0	0	0	0	0	3.36311875	0	0	0	8.88062167	0	0	0	0	0	5.29395534
SAM	w6p2	FALSE	FALSE	9	neg	SAM w6p2 neg	0	0	0	0	7.29744873	6.16231164	1.18854062	0	6.21854895	0	6.43051646	0	8.0119341	0	0	0	5.31703976	0	0	0	0	0	7.17136553	0	0	6.64528573	0	0	0	0	0	0	0	0	0	0	8.88644032	0	0	8.6029368	0	0	5.01929326
SAM	w6p2	FALSE	FALSE	9	neg	SAM w6p2 neg	0	0	6.76257058	0	7.4056293	6.76300506	2.55194353	0	6.0008945	0	0	0	7.44102627	0	0	0	0	0	0	0	0	0	5.53571722	0	0	6.38600715	0	0	0	0	5.3153426	0	3.99358461	0	5.04347139	0	9.21549567	0	0	9.09168772	0	4.71543415	0
SAM	w6p2	FALSE	FALSE	9	pos	SAM w6p2 pos	0	0	6.86068647	5.1808761	6.15055493	5.641554	3.93225022	0	0	0	0	0	8.38071321	0	8.03502344	0	0	0	0	0	0	0	6.26285203	0	0	6.07581365	0	5.06666059	0	0	0	0	0	0	4.92639302	0	5.31020213	5.21031121	0	6.87381042	0	0	3.38715662
SAM	w6p2	FALSE	FALSE	9	neg	SAM w6p2 neg	0	0	5.27323399	0	5.24142402	7.12603221	0.6311231	0	5.23491155	5.64478935	0	0	7.06549072	0	0	0	0	0	0	0	0	0	0	0	3.79327924	6.38753034	0	0	0	0	0	0	0	0	0	0	7.66758859	0	0	8.33317181	0	0	4.39806323
SAM	w6p2	FALSE	FALSE	9	neg	SAM w6p2 neg	0	0	5.26869838	0	6.13943095	0	1.59532082	0	0	0	5.510874	0	7.88897529	0	0	0	0	0	0	0	0	0	6.21886113	0	4.27982326	5.93818052	0	0	5.57529824	0	0	0	5.64651035	0	4.94729559	0	6.65893268	0	0	8.31488882	0	0	0
SAM	w6p2	FALSE	FALSE	9	neg	SAM w6p2 neg	0	0	0	0	5.50431188	7.65906668	1.55765827	0	0	0	0.49920027	2.48370795	7.72389516	0	0	0	0	0	0	0	3.69716289	0	5.69648269	0	3.66888986	4.59706736	0	0	3.70102914	0	0	0	0	0	4.35231377	0	7.34679454	0	0	7.43718004	0	7.06479786	0
SAM	w6p2	FALSE	FALSE	9	neg	SAM w6p2 neg	0	0	3.13946929	0	4.7652244	0	1.74508744	0	3.67056523	0	6.16173642	0	7.73067739	0	0	0	0	0	0	0	0	0	5.08271408	0	0	4.7874999	0	0	0	0	0	0	4.98657148	0	0	0	6.88170982	0	0	0	0	0	0
SAM	w6p2	FALSE	FALSE	9	neg	SAM w6p2 neg	0	0	5.60045792	0	5.95692714	7.09186572	0	0	5.07852287	0	0	0	7.64016964	0	0	0	0	0	0	0	0	0	4.37025117	0	0	4.53570012	0	0	0	0	0	0	3.94155394	0	0	0	7.25816869	0	0	8.28575439	0	0	0
SAM	w6p2	FALSE	FALSE	9	neg	SAM w6p2 neg	0	0	0	0	5.76040137	0	0.23997133	0	0	0	6.13152265	0	6.05368001	0	0	0	0	0	0	0	0	0	6.61320579	0	4.69210287	5.48837607	0	0	0	0	0	0	0	0	0	0	0	5.00511196	0	7.70387833	0	0	0
SAM	w6p2	FALSE	FALSE	9	neg	SAM w6p2 neg	0	0	0	0	6.76920096	4.47183046	0	0	5.32862219	0	5.95960815	0	7.4900029	0	0	0	0	0	0	0	0	0	6.86851892	0	0	7.19404433	0	0	4.8733993	0	0	0	5.2699006	0	5.09979118	0	6.89095857	0	0	5.12385018	0	0	0
SAM	w6p2	FALSE	FALSE	9	pos	SAM w6p2 pos	0	0	3.929881	0	6.34194426	0	0	0	4.51998812	5.99243471	0	0	8.37732319	0	7.08711141	0	0	0	0	0	0	0	4.36669026	0	0	7.05518122	0	5.15111772	0	0	0	0	0	0	0	0	7.24252743	0	0	8.54711094	0	0	0
SAM	w6p2	FALSE	FALSE	9	pos	SAM w6p2 pos	0	0	0	0.57676448	6.50292048	5.14719783	0	0	7.01492	4.50836508	6.11390644	0	7.5693126	0	8.41833698	0	0	0	0	0	0	4.01547084	5.89545396	0	0	7.20015857	0	5.51598783	0	0	0	0	3.02319171	0	4.62928696	0	9.39003543	0	0	8.5587765	0	0	4.20758484
SAM	w6p2	FALSE	FALSE	9	neg	SAM w6p2 neg	0	0	5.52711489	0	6.02695227	7.20327094	0.82918911	0	6.37579953	0	7.11945271	0	6.02302321	0	0	0	0	0	0	0	0	3.84837702	5.89988196	0	0	5.73649141	0	0	0	0	0	0	0	0	0	0	5.08638877	0	0	8.10823503	0	4.80508589	4.4386441
SAM	w6p2	FALSE	FALSE	9	neg	SAM w6p2 neg	0	0	5.2158625	0	5.17665407	0	1.53393485	0	4.44851562	0	0	1.25978922	6.85781094	0	0	0	0	0	0	0	0	0	5.71585172	0	0	4.31408755	0	0	0	0	7.56128442	0	0	0	0	0	7.34366568	3.91533077	0	6.87199596	0	3.97936846	0
SAM	w6p2	FALSE	FALSE	9	neg	SAM w6p2 neg	0	0	6.11785461	0	6.36195165	0	1.26238293	0	6.13781091	0	0	0	7.2751459	0	0	0	0	0	0	0	0	0	5.9980454	0	0	5.68031751	0	0	5.2401913	0	0	0	0	0	0	0	7.93141977	0	0	7.8167256	0	0	0
SAM	w6p2	FALSE	FALSE	9	neg	SAM w6p2 neg	0	0	4.05934441	0	0	0	0	0	4.2111219	0	0	2.70314876	6.52732071	0	0	0	0	0	0	0	0	0	3.76823515	0	0	4.19956839	0	4.49595429	0	0	0	0	0	0	0	0	4.69926022	0	0	5.1191968	0	0	0
SAM	w6p2	FALSE	FALSE	9	neg	SAM w6p2 neg	0	0	5.14328672	0	4.04106394	5.80116405	0.46769022	0	0	0	0	0	6.33394882	0	0	0	0	0	0	0	0	2.58617166	6.43094042	0	0	0	0	0	0	0	7.3115566	0	0	0	3.67479903	0	5.17941055	0	0	6.8570657	0	0	0
SAM	w6p2	FALSE	FALSE	9	pos	SAM w6p2 pos	0	0	0	3.8689876	4.48549887	0	0	0	5.1157221	0	5.08038634	0	5.86385238	0	6.11279327	0	0	0	0	0	0	0	4.8878329	0	0	0	0	0	0	0	0	0	3.70458402	0	4.09039884	0	7.1180131	0	0	6.05250451	0	0	5.29178814
SAM	w6p2	FALSE	FALSE	9	neg	SAM w6p2 neg	0	0	5.94426776	0	6.50039432	5.57658285	1.05126204	0	4.00025045	0	5.13894885	0	6.38594142	0	0	0	0	0	0	0	0	0	6.12907102	0	0	0	0	0	0	0	0	0	0	0	0	0	6.36725679	0	0	6.84783334	0	3.58751832	0
SAM	w6p2	FALSE	FALSE	9	neg	SAM w6p2 neg	0	0	0	5.07802683	4.28982893	5.95031346	2.70619284	0	0	0	0	0	7.55606376	0	0	0	0	0	0	5.36027644	0	0	0	0	0	5.82835386	0	0	0	0	5.1919713	0	4.41227937	0	0	0	8.34443409	6.67947009	0	7.12952883	0	5.67141988	0
SAM	w6p2	FALSE	FALSE	9	neg	SAM w6p2 neg	0	0	6.58434435	0	6.72700627	6.65100224	3.73513712	0	6.49588765	0	0	4.12944766	7.76455012	0	0	0	0	0	0	0	0	3.59330365	6.86687205	0	0	5.72067746	0	0	0	0	0	0	0	0	0	0	8.67400362	0	0	8.70249537	0	0	0
SAM	w6p2	FALSE	FALSE	9	neg	SAM w6p2 neg	0	0	5.07519631	0	4.4660462	6.65425344	1.99149582	0	4.4897362	0	0	3.46517041	5.71493494	0	0	0	0	0	0	0	4.21265538	3.83526868	6.47688389	0	0	6.58510831	0	0	0	0	5.69305073	0	0	0	4.31878327	0	8.25051501	0	0	7.72610996	0	7.44173175	0.48652233
SAM	w6p2	FALSE	FALSE	9	pos	SAM w6p2 pos	0	0	4.94853935	1.14514136	6.70121947	5.17926657	0	0	5.81436904	0	0	0	7.91505342	0	4.25302554	0	0	0	0	0	0	0	5.51801928	0	0	6.4724052	0	2.74357602	0	0	0	0	0	0	0	0	8.23829326	4.21155095	0	5.64032562	0	0	0
SAM	w6p2	FALSE	FALSE	9	neg	SAM w6p2 neg	0	0	4.6193669	0	4.47408101	7.05422182	0	0	5.14236546	0	5.12026875	0	6.54460971	0	0	0	0	5.54103627	0	0	0	0	4.92831951	0	0	6.88529712	0	0	0	0	0	0	4.36885931	0	0	0	6.19489791	4.42994556	0	7.99753809	0	0	4.18707895
SAM	w6p2	FALSE	FALSE	9	neg	SAM w6p2 neg	0	0	1.51359497	2.23959252	0	5.75835764	1.34558016	0	5.22516375	0	0	0	8.09277697	0	0	2.89335863	0	0	0	0	0	0	5.01848882	0	0	6.05206961	0	0	0	0	0	0	0	0	4.56893448	0	8.48695931	0	0	8.02787958	0	0	0
SAM	w6p2	FALSE	FALSE	9	neg	SAM w6p2 neg	0	0	5.68441997	0	4.38521253	0	0	0	0	0	0	0	7.49780214	0	0	0	0	0	0	0	0	0	4.87408472	0	0	6.64448969	0	0	0	0	0	0	0	0	0	0	0	0	0	7.46857789	0	0	0
[truncated: 43 more columns]
