# Supplementary material for: Single-Cell Analysis of Antigen-Specific CD8+ T-Cell Transcripts Reveals Profiles Specific to mRNA or Adjuvanted Protein Vaccines
Source: Front Immunol. 2021 Oct 29;12:757151. doi: 10.3389/fimmu.2021.757151 (PMC8586650; doi:10.3389/fimmu.2021.757151)
Supplement: Supplementary file 5 [file Table_3.csv]

	SAM d10p1 neg	SAM d10p1 pos	SAM d10p2 neg	SAM d10p2 pos	SAM w6p1 neg	SAM w6p1 pos	SAM w6p2 neg	SAM w6p2 pos	aMIV d10p1 neg	aMIV d10p1 pos	aMIV d10p2 neg	aMIV d10p2 pos	aMIV w6p1 neg	aMIV w6p1 pos	aMIV w6p2 neg	aMIV w6p2 pos
ahr	0.078233123	0	0	0	0	0	0	0	0.071351814	0	0.212235452	0.086053924	0	0.138213583	0.109368851	0.335867381
foxp3	0	0	0	0.073130776	0	0	0	0	0	0	0.095593261	0.04488481	0	0	0	0
perforin	2.211215587	1.873403552	3.828247297	3.114510832	3.660747896	2.985983239	3.739673684	3.419174678	1.083819031	1.976632072	1.860583423	2.2271099	2.135042959	2.546676602	1.587507621	2.317917475
stat5a	0.676407537	0.665979303	0.69488934	1.078076387	0.495457659	0.172722325	0.688256193	0.985706184	0.415479607	0.457799623	0.539556877	0.850071717	1.072107212	1.478186382	0.584322963	0.295707706
vla-4a	4.671635113	1.736707494	5.308462369	3.634273462	4.914578123	4.103156606	5.114745554	4.975450777	4.616684438	2.324215498	5.246465054	3.123837034	5.767388072	4.019091414	5.132739817	4.594123194
cxcr6	3.253835263	0.848297051	4.923059546	1.659774551	3.720898674	2.060047496	3.926096124	2.83438031	3.106065901	0.940333112	1.043689742	0.973707552	3.20641078	1.679796721	2.889903375	1.661848153
ccr5	1.000762224	0.190750081	1.191856848	0.484965715	0.568277151	0.605646471	0.907203008	0.829244556	0.167440821	0.088497434	0.273267983	0.032828338	0.463376919	0.376008434	0.18404012	0.097743015
tnfrsf9	0	0	0.017694567	0.098656728	0	0	0.020688977	0	0.263586227	0.074461084	0	0	0	0.121625814	0.033516951	0
s1p1	1.990309211	3.128997837	3.069137566	4.409512601	3.468181473	4.565835383	3.61371491	4.222549363	2.212154044	3.244257704	3.237942245	4.396910296	4.055136521	4.743886747	3.576303181	4.281862106
bim	1.126787638	0.714054495	0.270317558	1.214212241	0.15141207	0.874798354	0.435061714	0.851879719	0.372272667	0.920504854	0.458612325	0.802646859	0.593128341	1.071499696	0.583491382	0.511712865
gata3	1.960174724	0.893252358	2.511848639	1.845474467	1.885762275	2.39656156	2.062905284	2.085787474	3.120066205	2.330073559	2.690991023	2.004173905	3.637858882	2.850958423	3.404025792	2.215587669
spi6	0.14052518	0.120386816	0.311272139	0.10503832	0.295666373	0.249627712	0.255397638	0.088762277	0.075904079	0.050206388	0.00622253	0.201032378	0.071200981	0.265091218	0.120778659	0.097455614
cd8a	6.049195527	6.06712728	6.647928668	6.456598117	6.016138496	6.343453368	6.451941813	6.501481658	5.334749518	6.01140199	6.011424616	5.937105063	6.780673527	7.091813096	5.937029627	5.807630143
bcl3	0.048654325	0.180760243	0.171009035	0.265251946	0.077221735	0.046618948	0.094891641	0.091242147	0.246083261	0.007387313	0.236520733	0.207207936	0	0.137779188	0.041157808	0.140722019
cd62l	0	5.975041153	0	6.167056868	0	5.718844965	0	5.416840348	0	5.814683472	0	5.806244882	0	6.282131138	0	5.438422622
il-2ra	0.058809785	0	0.791560956	0.053270674	0.030818426	0	0.249601279	0	0.109707777	0	0.07821989	0	0.127897708	0.152103953	0.129938543	0
ctla4	0.292975549	0	0.095801805	0	0.037150205	0	0.042879353	0	0.180963238	0.087482667	0.123869999	0.151340367	0.013421021	0	0.313281217	0.07860208
il-2	0.042396346	0	0.049505587	0	0.045970555	0	0.044685776	0.139732487	0.074030961	0	0.275872285	0.063387244	0	0.180406509	0.171807468	0.056026875
tim3	0.03720295	0	0.422692055	0.080726801	0.058384419	0	0	0	0	0	0	0	0	0	0	0
gcn2	0	0.269385757	0.1093337	0.314912643	0.127996778	0.558933051	0.144900583	0	0.214154791	0.418373668	0	0.255671719	0.118650244	0.769373064	0.263493928	0.469500204
irf4	0.247727783	0.081283885	0.451610455	0	0.183737698	0.317612704	0.167828534	0	0.502576407	0	0.473942599	0.111199847	0	0.147885753	0.133025238	0.187027989
traf2	0.601341403	0.600767387	0.64722097	0.660995947	0.631420769	0.778217947	0.404056948	0.223638598	0.565338194	0.467685473	0.567617932	0.515477881	0.521291305	1.045743654	0.724446859	0.735146631
lfa1	4.476355684	3.076624565	5.280666447	3.829138195	4.467756054	3.827763434	4.767542495	4.148927224	3.813669668	2.937900612	4.381029112	3.706828094	4.598106436	3.591618763	3.593761169	3.080794182
bcl6	0.233379096	0.098861887	0.178698059	0.087614437	0.139226224	0.168106108	0.101451016	0	0.375945406	0.155044211	0.138818947	0.146896774	0.122934381	0	0.107023113	0.063896238
cd69	0.3276127	0.342579799	0.309368569	0.481544236	0.152487513	0.260491148	0.339251227	0.213510546	0.609152989	0.85171001	0.374967863	0.757175684	0.16063206	0.587843306	0.391657645	0.505112408
il-2rg	4.661608618	4.883552076	5.711427187	5.491430676	4.411978639	3.960181791	4.950636699	5.261812735	5.044508895	4.990580007	5.068604115	5.368098713	5.887142563	5.822081047	5.315431202	5.332894234
mmp9	0	0	0	0	0	0	0	0	0	0.052652214	0	0	0	0	0	0
ccr7	0.553767808	1.527988664	0.11587736	1.494361053	0.113387799	1.455118009	0.329138418	1.67432451	0.413459421	2.582975232	0.515509756	2.340330653	0.746606634	2.590632947	0.248616239	1.549183616
CD160	0.43976259	0.138110087	0.442936472	0.533126314	0.47634453	0.707736759	0.548648987	0.548367663	1.032808766	0.187419251	0.873988369	0.22035559	0.373925116	0.244382662	0.627541056	0.153560587
tlr2	0	0.101532088	0.025305589	0	0	0	0	0	0	0.054836906	0	0	0	0.125598909	0	0.061825359
gzma	2.706034821	0.256225598	5.782765572	0.399799112	4.113813644	0.13448505	1.211195267	0	0.152427924	0.076720696	0.522570834	0.189389486	0.242264211	0	0.051321097	0
mki67	0.400274948	0	0.601423779	0	0.031745738	0	0.030899132	0	0.197606295	0.115538844	0.431288351	0.035894267	0	0.216106272	0.025683563	0
was	0.99113516	1.460059122	1.214444295	1.322100404	1.085763366	1.047074584	1.249520955	1.239420038	0.275332789	0.475370667	0.855141158	1.077293666	2.288546721	1.720109268	0.530320441	0.596197747
cd19	0	0	0	0	0.037818271	0	0	0	0.047674547	0	0	0	0	0	0	0
bcl11b	0.426426781	0.60913074	1.035367396	1.413641459	0.99474574	1.82268254	1.205146229	1.118141103	0.452327326	0.999214721	1.273705509	1.401304837	1.329403681	2.467923791	1.278512603	1.946922295
itgae	0.030093059	0.255718369	0	0.248387485	0	0	0	0	0	0.096662814	0.192793705	0.223919481	0.271132107	0.522349933	0.13163419	0.110140428
il-7ra	2.35256349	4.847332411	5.423960775	5.939486376	5.413225723	5.587200188	6.265810796	7.204973982	4.507758153	4.648017014	3.656166783	5.038483375	5.968558289	6.346836604	6.405573121	6.530436032
ifn-g	0.995292853	0.135701585	1.588821232	0.10104104	0.681822284	0.42164746	0.78276387	0.929777412	0.54937978	0	0.634009739	0.044778327	0.278528592	0.120808474	0.671625144	0.265577451
ccr10	0	0	0	0	0	0	0	0	0.068744422	0.202951112	0.045434666	0.043322221	0.320159935	0.281114485	0.050876354	0.056106404
selpg	5.94018184	5.258522734	7.134534872	6.497619918	7.066579968	6.377263374	6.995403436	6.350277537	4.975010784	5.433934873	6.653569787	6.331374395	6.998662436	7.21420893	6.469774773	6.327911655
tlr4	0.274715099	0.340948977	0	0.175420449	0.040483623	0	0.076039789	0.148768578	0	0.255823455	0.315960244	0.159733269	0.276385654	0	0.308505173	0.401725603
gzmb	1.533101154	0	4.146876821	0.318568977	1.86497847	0.127643156	1.493044141	0.316343148	0.024069846	0	0.975594232	0.031045532	0.120252965	0	0.076647364	0
nf-kb1	1.390153903	1.342480622	1.808277938	1.877965904	1.444623882	2.158017361	1.541994085	1.864746754	1.579716375	1.796512465	1.312781385	1.476242998	1.652242519	1.932968008	1.458113086	1.959150344
klrd1	1.668172869	0.594998248	3.564180853	1.104668784	2.01205332	1.199771274	1.556650632	1.490900574	1.379758495	1.110955487	0.318786826	0.953083043	0.520251936	1.435811477	0.765481724	0.797048257
cd27	3.015708786	3.236685753	2.684867805	3.994782886	2.088782978	4.327499638	3.218752577	3.832956149	2.230351968	3.515475085	3.025156033	3.900713643	3.536731521	4.825787475	3.100982896	3.286915128
blimp1	0.300246952	0.108806761	0.878845239	0.110606212	0.549096303	0	0.76225033	0.143428785	0.30916869	0	0.284435296	0.050447962	0.363111736	0	0.156941645	0.195328129
itgb7	3.439545766	4.3975136	5.222165458	3.935645743	4.866260484	4.432295956	4.586850551	4.698059582	4.00166453	3.61691018	4.653010702	3.829036165	5.070625345	5.210033427	4.073320532	4.213781597
il-10ra	1.16926353	0.516423637	1.269559755	0.963617163	1.175589689	0.462246631	1.238132818	1.853148659	1.007359336	0.769801454	1.364675319	0.648161635	1.02132761	0.982837293	1.025925118	0.447903169
tgfb1	2.07110009	2.314624654	1.962704388	2.008865158	1.554289606	1.503285884	1.705203979	1.655033465	1.512255954	1.683509889	2.354219809	1.945172713	2.814656183	3.165337587	1.717603193	1.056975084
cx3cr1	1.298886033	0	3.161728356	0.138893096	2.289798973	0	1.395638627	0.153027657	0.119943516	0	0.262679682	0	0.330956917	0	0.257980525	0.078179318
btla	0.18720338	1.030465958	0.272994102	0.992903456	0.161946305	0.639750784	0.334699798	0.724916206	0.687866856	1.442226661	0.569667343	0.7796288	0.967144313	0.582732855	0.780006834	0.674485265
notch2	0.584627974	1.135195692	1.088256021	1.077920397	0.817976231	0.765024719	1.129571438	1.118074797	0.870958044	0.709041997	1.10517551	0.904485065	0.966241151	1.504456012	0.962530532	0.925227724
gzmk	2.428856985	0.263336195	2.638070483	0.831561187	1.589416929	1.339291783	2.006251306	1.819781657	0.109998918	0.141209793	1.015043661	0.183684624	0.841565811	0.341890161	0.483436161	0.32141589
relb	0.070783688	0.233599813	0.067455228	0.264489745	0.091455605	0.396046295	0.137936653	0.321180773	0.1734044	0.084744973	0.029435568	0.128067029	0.584159665	0.194216786	0.021896072	0.213071393
klrg1	0.268567212	0	0.950438942	0.099595531	0.768453426	0	0.73537665	0	0.058203383	0	0.134646459	0	0	0	0.101415632	0
cd28	3.074782445	2.142887981	2.138782059	2.470317507	1.653859685	2.651218033	2.624869911	3.232385012	2.229410319	2.222066057	2.588660219	2.132871524	3.307533394	3.793411582	2.574525708	2.673179534
camk4	1.173764467	1.560844125	0.950886866	1.184730521	0.563160077	0.562960549	0.699987832	1.153042188	1.154600099	1.233919784	1.018284143	1.387993655	0.759920219	1.593934096	0.725505065	1.03376524
tnfrsf4	0	0	0	0	0.049534713	0.159478328	0.076383332	0	0	0	0.197776755	0.067564925	0.830827939	0.33711049	1.213239822	1.404044938
il-12r-b1	0.901940568	0.277506883	0.273192928	0	0.252250934	0	0.342974532	0	0.282884515	0.295805044	0.275091061	0.106980023	0.266949181	0.401206615	0.179782456	0.063604699
tnf	0.219665499	0.122431247	0.702749418	0.228623251	0.754624698	0.318154248	0.756859012	0.536994163	0.2215628	0.130888761	0.620463941	0.424328765	1.105105615	0.787283572	0.447601378	0.611289067
cxcr4	0.219605584	0.897140794	0.537999091	1.540710119	0.720998656	0.683269781	0.861426735	1.212951532	0.580480421	1.45691395	0.442071372	1.182936172	0.460567692	1.080726706	0.509365191	0.617272399
icos	1.980522442	0.462696757	1.212857021	0.480701785	0.583479016	1.050256537	0.990241954	0.572890724	1.513872909	0.905954363	1.421459557	0.786557138	1.802302801	1.705323074	1.286979267	1.045136783
ccl4	1.746716544	0.137898667	2.219677519	0.223775479	1.786053739	0.837233234	1.810839129	0.658207571	0.53375164	0.03172328	1.182808444	0.042761611	0.37768606	0.150708751	0.397621447	0.126108939
itk	3.079018163	4.730173645	4.002857564	4.724815106	3.614101156	3.825327512	3.91932802	3.409007893	3.544608548	3.947163689	3.485313594	4.476020474	4.089167924	4.516554722	2.965582872	4.108548174
rorc	0	0	0	0	0	0	0	0	0	0.04614521	0	0	0	0	0	0
klrk1	1.422980512	0.132195686	2.877995916	1.08258208	2.683712417	1.799963734	2.735902363	2.368418996	0.649689481	0.410744359	0.329789391	0.225427773	1.633928636	0.525428269	1.409364726	0.800836183
vla-4b	4.878871383	2.169478888	5.355092769	1.696599322	4.651853693	3.00331249	3.899256711	3.714177404	4.717168924	2.285216453	4.587861349	2.19374695	5.102077652	4.195551154	4.844573181	3.988382218
eomes	1.357788128	1.827812173	0.455561841	1.619051593	0.359584906	2.44638357	0.832675613	2.286507747	0.189610659	1.470260732	0.627470459	1.134645579	1.236617887	1.81328038	0.339951886	0.707026801
lamp1	0.915672681	1.122310165	1.097862797	1.406979876	0.614435469	1.052561196	1.330288897	1.466180403	0.517164801	0.799111396	0.943554188	1.48073316	1.12030918	1.544551833	1.338040143	1.435173954
il-21r	1.521455339	3.435453656	1.379731227	1.784056302	0.932150874	1.712457034	1.621966356	2.075457597	1.329490866	1.615811549	1.664464079	1.925177206	1.288354238	1.931774208	0.805977841	0.901826359
fasl	0.485366711	0.10046654	0.906444849	0.221377089	0.636568631	0.145929143	1.248487721	0.213610745	0.340696986	0.009666418	0.38461598	0	0.438390021	0.120510341	0.518805741	0.29383865
cxcr5	0.081511566	0.321425066	0	0.198394814	0.065854652	0.514491572	0	0.482316022	0.06454928	0.151153193	0.210351663	0.185259008	0.251700851	0.174409481	0.152625307	0.440109859
pd1	0.929565397	0.110766737	0.478075566	0.257685424	0.274301087	0.614156116	0.180684845	0.362996113	1.051768856	0.252640283	1.605845413	0.178014817	0.915711344	0.754012276	0.292998219	0.129445749
trail	0.94413142	0.345147526	0.752282586	0.500822985	0.599980798	0.232320858	0.517452951	0.821160423	0.453713934	0.255496724	0.576035134	0.174881609	0.682989236	0.623502896	0.42894901	0.295878943
mapk8	0.033216372	0.15373672	0.132075302	0.142213118	0.334565957	0.179263224	0.156731543	0.248334426	0.205045816	0.234158359	0.13996065	0.318880987	0.21744213	0.21712091	0.069414155	0.43272406
klrc1	1.18717199	0.209382484	3.16040986	0.811713387	2.74859891	0.575345788	2.309011531	1.585839939	0.449300208	0.071328059	0.094927684	0.115708952	0.5303964	0.220350422	0.138606028	0.22288754
tbet	2.064688717	0.482231952	3.328502129	1.597220836	2.547934185	0.980459797	2.27537911	2.087742706	1.734512341	0.421649296	2.300751963	0.52040763	1.258209839	0.734304292	1.974947197	1.148459204
cd44	2.617726247	1.364538023	3.680627691	2.080540507	2.479946048	2.045163574	3.043581978	2.477127975	2.735090289	2.432193557	3.340481395	2.395826775	3.885077652	3.320176639	3.267963218	3.168863968
foxo3a	0.682070813	0.743875817	0.749665209	1.165498915	0.955870303	0.301481163	1.154771027	1.215236353	1.192401915	1.106999298	0.924215587	1.108001505	1.214150696	1.039362522	1.133304313	0.807906399
cd4	0.07953561	0	0	0	0.032225305	0	0	0	0	0	0.120217071	0.048454742	0.109882374	0.098673445	0.197216549	0.127061875
ccr4	0	0	0	0.088116626	0	0	0	0	0.204337559	0.147507713	0.487682354	0.249189902	0.165507681	0.778873577	0.150435021	0.540665862
cd40l	0.068140434	0	0.018683444	0	0	0	0.147122117	0	0.176810023	0.076534277	0.453194978	0.240841584	0.411952505	0.610801903	0.630325831	0.330885116
cxcr3	5.005207621	2.908614886	4.445120781	3.677528107	3.184406739	4.176920219	4.592238173	5.195465532	3.914771636	2.50504367	5.820978876	2.463397759	5.893738505	4.09711027	4.393970781	3.811113504
gitr	0.613751271	0.738664685	0.551691972	0.727610697	0.764797373	1.374597697	0.65047639	1.063084664	1.217436383	0.846388417	1.394281386	0.908842186	2.475919246	1.781664846	1.662576975	0.678126032
il-21	0	0	0	0	0	0	0	0	0	0	0.032098844	0	0	0	0	0
cd3	6.069654065	5.988995845	6.451583064	5.918579454	5.773666196	5.926310915	6.340605181	6.148493782	5.169896659	5.221846585	6.172880953	6.020743101	6.648256736	6.761341509	5.838739831	5.869695524
